# Supplementary material for: Conformational biosensors delineate endosomal G protein regulation by GPCRs
Source: Nat Commun. 2026 Feb 18;17:2911. doi: 10.1038/s41467-026-69329-9 (PMC13031922; doi:10.1038/s41467-026-69329-9)
Supplement: Supplementary file 4 — Source data [file 41467_2026_69329_MOESM4_ESM.xlsx]

## Sheet: Figure 1b
Figure 1b
Time (min)		EGFP Control / Flag-β2ΑR							WT EGFP-Gαs / Flag-β2AR
0		-0.546168	0.103642	-0.40648	-0.20847	-0.128724	-0.252449		0.643954	0.597669	0.516804	0.578452	0.69225	0.627195	0.396479	0.431992	0.664481	0.798509	0.61911	0.715031	0.789365	0.606057	0.866168
0.333333		-0.542587	0.116383	-0.413656	-0.204968	-0.134144	-0.250255		0.62416	0.605108	0.540288	0.570231	0.663889	0.642126	0.345727	0.431396	0.700958	0.811409	0.630908	0.720246	0.80002	0.595721	0.869646
0.666667		-0.545618	0.107274	-0.405496	-0.205916	-0.128269	-0.244516		0.622218	0.593514	0.526375	0.561434	0.645888	0.646049	0.404207	0.501593	0.68021	0.805214	0.624184	0.696576	0.806074	0.591181	0.872583
1		-0.549976	0.103038	-0.410214	-0.204039	-0.106976	-0.268795		0.618264	0.590031	0.537604	0.543924	0.63422	0.633985	0.420119	0.520403	0.608707	0.819294	0.639246	0.715212	0.799323	0.600515	0.868449
1.33333		-0.546932	0.132244	-0.389735	-0.200024	-0.117357	-0.269415		0.638862	0.587238	0.556865	0.544823	0.663849	0.630471	0.437794	0.386743	0.668581	0.830299	0.598394	0.707048	0.810205	0.588773	0.859755
1.66667		-0.552439	0.121487	-0.398611	-0.216676	-0.125335	-0.277995		0.625866	0.592017	0.561106	0.553788	0.682075	0.633972	0.46473	0.326312	0.690962	0.822504	0.607161	0.709497	0.812409	0.573919	0.848658
2		-0.546999	0.100385	-0.39114	-0.222185	-0.112052	-0.193705		0.630043	0.596613	0.563978	0.570319	0.684154	0.622389	0.46072	0.340443	0.668975	0.780998	0.55012	0.707179	0.814407	0.584565	0.862918
2.33333		-0.534982	0.124685	-0.389001	-0.220352	-0.118907	-0.195684		0.581322	0.646403	0.567876	0.55252	0.686033	0.630152	0.446974	0.304281	0.669357	0.77079	0.610522	0.71299	0.78895	0.58128	0.86053
2.66667		-0.540718	0.169619	-0.159326	-0.215638	-0.119289	-0.199891		0.575093	0.656596	0.561545	0.533634	0.65302	0.644712	0.463614	0.292857	0.657842	0.758791	0.578784	0.707577	0.817963	0.577147	0.872576
3		0.0913867	0.174389	-0.155307	-0.208385	-0.124686	-0.207621		0.558632	0.659023	0.560863	0.556736	0.680368	0.622007	0.480505	0.374471	0.674449	0.791478	0.57647	0.705403	0.826128	0.553578	0.871394
3.33333		0.097753	0.171086	-0.158547	-0.209941	-0.125475	-0.212477		0.579499	0.619182	0.551492	0.546028	0.664094	0.614569	0.466965	0.403686	0.653521	0.801715	0.584663	0.713059	0.827072	0.542089	0.877731
3.66667		0.0943521	0.125021	-0.165159	-0.217227	-0.123669	-0.214902		0.585351	0.628955	0.568731	0.532736	0.62152	0.655688	0.446857	0.394237	0.625941	0.803384	0.594782	0.71458	0.821625	0.466177	0.875976
4		0.094844	0.129073	-0.176197	-0.212695	-0.11658	-0.214371		0.618563	0.642529	0.573598	0.56714	0.664739	0.653498	0.462754	0.415517	0.623021	0.798942	0.554548	0.703837	0.817016	0.549801	0.87694
4.33333		0.098413	0.141272	-0.172252	-0.210683	-0.10044	-0.213221		0.606654	0.647504	0.578022	0.560746	0.674551	0.61242	0.417669	0.397795	0.600304	0.748388	0.578683	0.706074	0.817847	0.565554	0.880313
4.66667		0.0995942	0.168918	-0.159528	-0.211178	-0.10354	-0.218911		0.588483	0.636706	0.577652	0.576113	0.634857	0.612989	0.43104	0.366087	0.600117	0.75526	0.586703	0.703766	0.830212	0.555662	0.873843
5		0.0915326	0.117173	-0.165673	-0.216138	-0.0958344	-0.483132		0.584965	0.649246	0.590826	0.567609	0.647621	0.622243	0.456923	0.371122	0.622149	0.716751	0.592386	0.704317	0.841403	0.57491	0.869411
5.33333		0.100106	0.141112	-0.176346	-0.227793	-0.0990175	-0.506761		0.600777	0.665966	0.5793	0.571465	0.59306	0.616354	0.587759	0.370356	0.680692	0.686616	0.592286	0.720116	0.788891	0.569011	0.862216
5.66667		0.0915529	0.0432854	-0.156449	-0.208894	-0.0866217	-0.517776		0.574414	0.548526	0.486877	0.580593	0.584885	0.590778	0.467035	0.332855	0.616633	0.732791	0.545078	0.692388	0.713	0.489747	0.839473
6		0.0961754	0.0121393	-0.159577	-0.206645	-0.0678249	-0.516149		0.494909	0.510001	0.43551	0.584131	0.485924	0.577306	0.540049	0.349105	0.5065	0.685056	0.533744	0.683965	0.639128	0.402601	0.762488
6.33333		0.0998461	-0.0207058	-0.153067	-0.201788	-0.0563165	-0.53362		0.504551	0.434202	0.405626	0.553878	0.477652	0.655058	0.459247	0.0913508	0.524839	0.622702	0.506768	0.68819	0.549468	0.347476	0.725135
6.66667		0.0949161	0.0543643	-0.176535	-0.195414	-0.0521385	-0.515178		0.484045	0.431402	0.39242	0.529648	0.489048	0.643649	0.393492	0.081308	0.43895	0.582407	0.49401	0.64035	0.484532	0.280027	0.656623
7		0.0900014	0.0648528	-0.176289	-0.192345	-0.0565815	-0.492191		0.496032	0.406821	0.364396	0.491863	0.439056	0.606126	0.278824	0.109731	0.448097	0.580775	0.459354	0.625955	0.446396	0.251535	0.605279
7.33333		0.10068	0.0984292	-0.169612	-0.190189	-0.0396487	-0.448633		0.405136	0.379475	0.357519	0.431187	0.418949	0.618702	0.237955	0.140515	0.447009	0.570412	0.448458	0.600326	0.416515	0.21885	0.577529
7.66667		0.0918304	0.10643	-0.163787	-0.196258	-0.0215771	-0.47766		0.400397	0.372815	0.369064	0.43748	0.41503	0.603431	0.31922	0.0399654	0.415397	0.556239	0.409576	0.579348	0.407724	0.188103	0.543558
8		-0.511105	0.139206	-0.157422	-0.202757	-0.0269048	-0.505358		0.40406	0.347491	0.353225	0.403073	0.341801	0.587365	0.305359	0.0654509	0.409597	0.559005	0.422958	0.529308	0.321023	0.170618	0.50039
8.33333		0.0905891	0.15333	-0.142177	-0.204635	-0.0171327	-0.324102		0.384462	0.353581	0.337115	0.349408	0.316239	0.571561	0.229361	0.113557	0.413824	0.521955	0.379662	0.510143	0.306577	0.164441	0.495626
8.66667		0.0872011	0.113556	-0.136453	-0.198916	-0.00872018	-0.497505		0.34552	0.339414	0.35056	0.292682	0.339278	0.584091	0.277606	0.101145	0.39271	0.517291	0.317049	0.472647	0.285386	0.126157	0.497778
9		0.083916	0.106265	-0.126188	-0.199911	-0.00101578	-0.477797		0.350365	0.332148	0.322261	0.271691	0.319315	0.552546	0.275157	0.141138	0.377511	0.50588	0.351613	0.445945	0.283247	0.13109	0.494202
9.33333		0.0753447	0.0946822	-0.11589	-0.17826	0.0126181	-0.459949		0.304536	0.335389	0.303773	0.260074	0.302855	0.443829	0.278198	0.166906	0.36393	0.490162	0.333504	0.437985	0.277507	0.12976	0.50523
9.66667		0.0899948	0.122143	-0.10473	-0.193862	0.02751	-0.432188		0.29373	0.30401	0.29726	0.233992	0.320115	0.427002	0.252513	0.139795	0.353066	0.518301	0.320478	0.444809	0.269001	0.150389	0.524855
10		0.0902043	0.161402	-0.0810035	-0.203623	0.026993	-0.407408		0.287742	0.293467	0.304473	0.228742	0.326422	0.40641	0.229343	0.178105	0.336292	0.516907	0.307223	0.441447	0.263658	0.162237	0.496491
10.3333		0.0862003	0.194341	-0.0607245	-0.203009	0.0228702	-0.269819		0.327743	0.275346	0.297373	0.238644	0.324333	0.390283	0.245725	0.212189	0.358828	0.519277	0.309234	0.435534	0.256904	0.159955	0.482206
10.6667		0.0797834	0.216185	-0.0559284	-0.191192	0.0257394	-0.254736		0.309331	0.29742	0.28184	0.196903	0.320268	0.437374	0.28076	0.22226	0.341483	0.526828	0.299695	0.437858	0.258252	0.166036	0.473063
11		0.0828256	0.222781	-0.0340527	-0.181076	0.0212915	-0.225349		0.270511	0.309615	0.295031	0.193038	0.322597	0.342024	0.295358	0.233935	0.360551	0.543819	0.256509	0.423728	0.279626	0.16844	0.464245
11.3333		0.0800465	0.200051	-0.0309971	-0.185489	0.000828768	-0.186016		0.274342	0.306108	0.293711	0.183163	0.299447	0.4059	0.30644	0.255226	0.343797	0.550874	0.290663	0.421743	0.280954	0.163473	0.46289
11.6667		0.0898646	0.145036	-0.0230741	-0.184279	-0.00529423	-0.171123		0.264666	0.304102	0.293548	0.169576	0.318457	0.370918	0.321465	0.249106	0.356071	0.523178	0.276413	0.442316	0.282729	0.197686	0.457798
12		0.0696343	0.119879	-0.0202513	-0.18732	-0.0101869	-0.185232		0.262003	0.195068	0.31391	0.164881	0.313145	0.298951	0.337847	0.262894	0.363433	0.570645	0.295689	0.404543	0.262173	0.197398	0.450409
12.3333		0.0752539	0.132918	-0.0135976	-0.181466	0.0104462	-0.199051		0.257731	0.329659	0.298905	0.137088	0.333567	0.287124	0.321374	0.259942	0.381723	0.54484	0.301313	0.402739	0.281942	0.213507	0.453259
12.6667		0.0821536	0.154788	0.00589565	-0.186816	0.0145744	-0.224846		0.265569	0.315775	0.283085	0.136793	0.331955	0.350125	0.336695	0.278676	0.373882	0.547495	0.315385	0.397995	0.272559	0.20995	0.45902
13		0.0892896	0.219483	0.00810859	-0.183974	0.0163735	-0.207247		0.25701	0.279601	0.263075	0.160974	0.328382	0.336148	0.337533	0.289868	0.378238	0.560167	0.297817	0.369433	0.265466	0.232952	0.436716
13.3333		0.0735439	0.2137	-0.0006221	-0.188778	0.0215595	-0.195647		0.240356	0.310946	0.282384	0.168473	0.295382	0.235363	0.302616	0.291785	0.360287	0.541682	0.298307	0.373552	0.271597	0.227278	0.450301
13.6667		0.0742248	0.227267	-0.0046641	-0.189642	0.02459	-0.225321		0.245291	0.301437	0.279479	0.149601	0.316849	0.32389	0.31648	0.321904	0.382843	0.540637	0.270831	0.355352	0.283624	0.218585	0.450201
14		0.0679817	0.235894	0.0193068	-0.184955	0.0205248	-0.214664		0.239069	0.292352	0.273875	0.160545	0.301338	0.220565	0.33942	0.326509	0.347508	0.562816	0.282227	0.369004	0.279803	0.187763	0.467524
14.3333		0.0612567	0.253029	0.018098	-0.174809	0.0200941	-0.216594		0.239484	0.291499	0.25518	0.168879	0.313705	0.318734	0.333293	0.347757	0.371037	0.555874	0.28339	0.368605	0.288805	0.220291	0.473276
14.6667		0.0615764	0.21402	0.0207148	-0.174843	0.025075	-0.234143		0.255827	0.309828	0.262547	0.154014	0.296708	0.215106	0.343421	0.332072	0.388827	0.564328	0.297453	0.361417	0.277846	0.229758	0.425439
15		0.0481731	0.27078	0.00683447	-0.175268	0.00620306	-0.217815		0.259309	0.309755	0.266943	0.152001	0.283909	0.204635	0.373358	0.303512	0.385553	0.573526	0.239721	0.351728	0.311193	0.261273	0.419704
15.3333		0.0602795	0.263903	0.0246565	-0.162032	0.0236272	-0.21027		0.259131	0.305418	0.26099	0.164718	0.309301	0.30507	0.377756	0.295786	0.396635	0.552979	0.295235	0.382014	0.295206	0.259768	0.419023
15.6667		0.0643348	0.245961	0.0202378	-0.162819	0.0262494	-0.196438		0.275089	0.324257	0.259184	0.182449	0.326679	0.282007	0.33098	0.285533	0.396539	0.56101	0.255382	0.405303	0.31356	0.239985	0.413829
16		0.0910865	0.218096	0.0308161	-0.175925	0.0171722	-0.195644		0.279553	0.323337	0.256494	0.176878	0.301046	0.172587	0.318795	0.279903	0.365628	0.567825	0.224415	0.406048	0.290637	0.249424	0.414829
16.3333		0.0887754	0.218475	0.0207862	-0.162999	0.0163968	-0.205168		0.259347	0.31481	0.257334	0.181743	0.343471	0.18061	0.350852	0.296651	0.340749	0.575112	0.237662	0.393431	0.307488	0.230443	0.427087
16.6667		0.0810893	0.182075	0.0310062	-0.170065	0.0144918	-0.189202		0.248026	0.34133	0.258904	0.192982	0.325063	0.18118	0.333945	0.323069	0.361035	0.543794	0.230468	0.397679	0.309194	0.240713	0.410433
17		0.0931144	0.205298	0.0298823	-0.164543	0.0142977	-0.170351		0.240673	0.308534	0.274905	0.20291	0.310726	0.160966	0.318924	0.319066	0.419381	0.531931	0.209461	0.38749	0.321718	0.250489	0.396191
17.3333		0.103612	0.17847	0.0216204	-0.167965	0.0178258	-0.168349		0.221936	0.31939	0.272209	0.196621	0.323562	0.175657	0.319344	0.351636	0.397823	0.528191	0.213088	0.390643	0.332535	0.28746	0.412525
17.6667		0.0975213	0.21224	0.0130446	-0.169526	0.0375167	-0.164935		0.239306	0.303193	0.283595	0.0805201	0.328266	0.182705	0.324944	0.350222	0.406612	0.484496	0.188891	0.393105	0.323736	0.282882	0.416436
18		0.0925776	0.2086	0.0115833	-0.17168	0.0356904	-0.159824		0.238914	0.229188	0.284642	0.180558	0.308013	0.1937	0.336988	0.366628	0.383752	0.50817	0.195153	0.386027	0.326875	0.27776	0.401083
18.3333		0.104787	0.20853	0.0315689	-0.165486	0.033551	-0.135689		0.2237	0.336265	0.284707	0.116685	0.325535	0.198852	0.325534	0.384263	0.413031	0.451893	0.171995	0.394493	0.348441	0.300344	0.389119
18.6667		0.0898384	0.209166	0.03504	-0.169277	0.0286841	-0.109993		0.241285	0.310283	0.276188	0.172964	0.339363	0.203503	0.346939	0.395124	0.394989	0.417794	0.193893	0.398297	0.37782	0.296836	0.38743
19		0.094596	0.264537	0.0393115	-0.174651	0.0143872	-0.111751		0.232789	0.268141	0.288044	0.198453	0.342268	0.19291	0.303305	0.408482	0.388763	0.447595	0.218814	0.399945	0.392279	0.284786	0.390342
19.3333		0.0854992	0.217902	0.0288818	-0.167835	0.0103969	-0.126683		0.268252	0.274533	0.291772	0.199297	0.314965	0.197683	0.32659	0.419734	0.388871	0.437219	0.165476	0.426713	0.36101	0.234837	0.384285
19.6667		0.0944329	0.24043	0.0301117	-0.166772	0.0288567	-0.131399		0.234103	0.279894	0.282014	0.221076	0.323468	0.219478	0.333542	0.4403	0.383142	0.409857	0.17511	0.40468	0.365831	0.260278	0.385994
20		0.094882	0.255363	0.032398	-0.168704	0.0335975	-0.105937		0.259577	0.295799	0.280763	0.208197	0.322746	0.226188	0.331455	0.419611	0.421768	0.424186	0.145266	0.421969	0.386332	0.268006	0.35566
20.3333		0.10895	0.25228	0.0207719	-0.179286	0.024324	-0.119643		0.259166	0.270466	0.282879	0.197434	0.343857	0.222461	0.278271	0.452518	0.38817	0.458373	0.238499	0.420679	0.329639	0.284224	0.371665
20.6667		0.0901495	0.244672	-0.003857	-0.171923	0.0323168	-0.124169		0.273662	0.305869	0.270045	0.0910997	0.340458	0.224516	0.267628	0.423191	0.377607	0.204732	0.230178	0.425852	0.350188	0.306629	0.383716
21		0.10458	0.229755	-0.0034116	-0.178916	0.0334434	-0.119503		0.290119	0.318693	0.297625	0.214089	0.339626	0.206794	0.183523	0.398619	0.34533	0.19557	0.200094	0.436074	0.35817	0.28076	0.364313
21.3333		0.0948642	0.253423	-0.0084888	-0.162325	0.0499953	-0.11291		0.286942	0.34038	0.315257	0.228212	0.3477	0.305901	0.190655	0.429223	0.370137	0.205376	0.206586	0.4124	0.360667	0.256507	0.363121
21.6667		0.10378	0.253453	-0.0014885	-0.157962	0.0372486	-0.11106		0.267317	0.253763	0.301931	0.227696	0.31471	0.22066	0.190857	0.44399	0.358515	0.240317	0.256586	0.417811	0.354855	0.284195	0.339385
22		0.0868798	0.235578	-0.0006223	-0.16468	0.0417404	-0.107744		0.253669	0.331512	0.316718	0.207516	0.32176	0.224628	0.202103	0.45984	0.386658	0.465306	0.213596	0.419466	0.375678	0.299031	0.372616
22.3333		0.0913989	0.249807	0.00286463	-0.160956	0.0266644	-0.115762		0.272761	0.338021	0.316163	0.198534	0.376576	0.224761	0.209797	0.475284	0.426119	0.216993	0.182853	0.388777	0.352294	0.266917	0.398956
22.6667		0.114799	0.241555	0.0199625	-0.171855	0.0158339	-0.107364		0.282467	0.357109	0.326049	0.226451	0.330485	0.237312	0.207735	0.46232	0.374179	0.25662	0.199021	0.401943	0.356202	0.29334	0.379632
23		0.086966	0.228345	0.0254095	-0.167871	0.0273356	-0.106807		0.270796	0.2611	0.325329	0.171889	0.335704	0.222685	0.207568	0.468734	0.411387	0.236316	0.189786	0.40217	0.362348	0.307411	0.363203
23.3333		0.0849496	0.241735	0.0287445	-0.161056	0.0323913	-0.129188		0.248059	0.253455	0.343632	0.186355	0.316261	0.205425	0.184901	0.425238	0.398114	0.220041	0.175527	0.389335	0.365538	0.328748	0.373249
23.6667		0.086112	0.251696	0.0289659	-0.165819	0.0100664	-0.0967358		0.263085	0.267077	0.334976	0.207476	0.343297	0.219214	0.168618	0.461544	0.413044	0.260726	0.223821	0.387853	0.342552	0.328246	0.371114
24		0.083567	0.26387	0.0359528	-0.208066	-0.00455288	-0.12636		0.25551	0.254425	0.32589	0.184441	0.312514	0.226136	0.186819	0.484892	0.418328	0.261891	0.23674	0.40417	0.359781	0.323919	0.385367
24.3333		0.0809381	0.247189	0.0249409	-0.164055	-0.00217083	-0.119306		0.280625	0.238297	0.322281	0.181857	0.353314	0.23232	0.192224	0.468563	0.437942	0.208637	0.240999	0.402366	0.362314	0.326413	0.385521
24.6667		0.0920665	0.232022	0.0190392	-0.161015	-0.00427612	-0.111375		0.24902	0.257662	0.329509	0.198143	0.319006	0.220302	0.249257	0.507465	0.38557	0.233475	0.248358	0.387235	0.354056	0.38164	0.379252
25		0.088236	0.233212	0.0346708	-0.160733	0.00894403	-0.112604		0.22929	0.232476	0.321193	0.2043	0.327434	0.216874	0.181486	0.498393	0.335435	0.128857	0.253673	0.396457	0.386908	0.335155	0.404486
25.3333		0.0769122	0.208715	0.0281694	-0.157975	0.0110431	-0.122582		0.245083	0.212845	0.317355	0.22309	0.321911	0.219368	0.229957	0.510338	0.415906	0.145363	0.259979	0.407567	0.398739	0.373853	0.364215
25.6667		0.0699385	0.160591	0.0369613	-0.146154	0.0190611	-0.116462		0.23568	0.226133	0.316472	0.209931	0.307104	0.220753	0.238637	0.507883	0.338419	0.134593	0.243293	0.435941	0.379016	0.309518	0.348584
26		0.0529656	0.186802	0.0305858	-0.15034	0.0205516	-0.138189		0.231812	0.243617	0.274739	0.224477	0.303463	0.225806	0.240112	0.499019	0.290451	0.0900596	0.218163	0.440151	0.378496	0.33158	0.38921
26.3333		0.0626567	0.183341	0.0444832	-0.141019	0.0225088	-0.123735		0.232988	0.250593	0.265849	0.208662	0.302977	0.260647	0.257404	0.474072	0.384559	0.175668	0.19914	0.417061	0.385258	0.332802	0.391384
26.6667		0.0591655	0.16347	0.0461321	-0.140548	0.0384308	-0.140282		0.212954	0.244763	0.30311	0.201909	0.299263	0.213741	0.256411	0.532758	0.394794	0.227361	0.188831	0.44937	0.366346	0.326744	0.391341
27		0.0691504	0.0680363	0.0547308	-0.148278	0.016664	-0.132074		0.216754	0.23846	0.286574	0.195417	0.323197	0.193239	0.258676	0.537918	0.390597	0.273635	0.201021	0.450314	0.378051	0.395931	0.403872
27.3333		0.0617774	0.0411485	0.0432201	-0.137669	0.00786594	-0.125606		0.229353	0.246807	0.288196	0.209115	0.331732	0.201958	0.206088	0.498216	0.386042	0.305097	0.193463	0.450865	0.390806	0.393658	0.39695
27.6667		0.0529332	0.0136758	0.045747	-0.129804	0.0118594	-0.128104		0.20679	0.236646	0.281758	0.204388	0.337268	0.228796	0.269195	0.4822	0.376432	0.318542	0.179588	0.408406	0.400549	0.34269	0.364845
28		0.054509	-0.00637665	0.0298809	-0.125614	0.0179553	-0.121907		0.205871	0.22794	0.282921	0.204468	0.359678	0.233961	0.256318	0.51866	0.383373	0.53052	0.174586	0.435552	0.40028	0.345376	0.381809
28.3333		0.0347324	-0.029909	0.0241334	-0.125407	0.0118256	-0.121731		0.198615	0.232552	0.303161	0.201974	0.344876	0.226304	0.273727	0.495954	0.44663	0.191523	0.182969	0.442757	0.406556	0.312534	0.442703
28.6667		0.0412707	-0.0557941	0.0186215	-0.126626	0.00280342	-0.122261		0.211807	0.243392	0.299915	0.219848	0.316453	0.225157	0.267453	0.513113	0.40087	0.407271	0.200162	0.464258	0.392256	0.326275	0.401629
29		0.041748	-0.0474472	0.00719963	-0.13091	0.0171713	-0.118469		0.219325	0.24908	0.288392	0.24251	0.333802	0.23893	0.278921	0.496993	0.3321	0.226243	0.210249	0.450036	0.408091	0.308742	0.425058
29.3333		0.0477953	-0.0542415	0.0211835	-0.116259	0.000360937	-0.111078		0.20683	0.231894	0.287473	0.243759	0.326678	0.262107	0.272261	0.505831	0.424132	0.325755	0.247103	0.475193	0.396866	0.300618	0.414442
29.6667		0.0439328	-0.0663122	0.0097634	-0.124548	-0.00408314	-0.117955		0.199983	0.233481	0.285616	0.26819	0.341455	0.2819	0.266454	0.536875	0.424012	0.246859	0.235378	0.446908	0.38429	0.302628	0.401579
30		0.0412507	-0.0758393	0.0137687	-0.127257	0.00812435	-0.12013		0.194764	0.239123	0.308069	0.247298	0.383926	0.283649	0.295904	0.528362	0.468948	0.249153	0.225654	0.422538	0.382134	0.301947	0.415332
Statistical analysis for 2-way RM ANOVA in Figure 1b
Two-way RM ANOVA	Matching: Stacked									Šídák's multiple comparisons test	Time (min)	Predicted (LS) mean diff.	95.00% CI of diff.	Below threshold?	Summary	Adjusted P Value
Assume sphericity?	Yes									EGFP-Gαs / EGFP (control)
Alpha	0.05										0	-0.8722	-1.091 to -0.6532	Yes	****	<0.0001
											0.333333	-0.8664	-1.085 to -0.6474	Yes	****	<0.0001
Source of Variation	% of total variation	P value	P value summary	Significant?							0.666667	-0.868	-1.087 to -0.6490	Yes	****	<0.0001
Time x Transfection	11.53	<0.0001	****	Yes							1	-0.8687	-1.088 to -0.6497	Yes	****	<0.0001
Time	1.926	<0.0001	****	Yes							1.33333	-0.8608	-1.080 to -0.6418	Yes	****	<0.0001
Transfection	55.18	<0.0001	****	Yes							1.66667	-0.8703	-1.089 to -0.6512	Yes	****	<0.0001
Subject	13.36	<0.0001	****	Yes							2	-0.8506	-1.070 to -0.6316	Yes	****	<0.0001
											2.33333	-0.8437	-1.063 to -0.6246	Yes	****	<0.0001
ANOVA table	SS	DF	MS	F (DFn, DFd)	P value						2.66667	-0.794	-1.013 to -0.5749	Yes	****	<0.0001
Time x Transfection	15.23	90	0.1692	F (90, 1800) = 21.33	P<0.0001						3	-0.699	-0.9181 to -0.4800	Yes	****	<0.0001
Time	2.544	90	0.02827	F (90, 1800) = 3.562	P<0.0001						3.33333	-0.6971	-0.9162 to -0.4781	Yes	****	<0.0001
Transfection	72.87	1	72.87	F (1, 20) = 82.58	P<0.0001						3.66667	-0.7012	-0.9203 to -0.4822	Yes	****	<0.0001
Subject	17.65	20	0.8824	F (20, 1800) = 111.2	P<0.0001						4	-0.711	-0.9300 to -0.4919	Yes	****	<0.0001
Residual	14.28	1800	0.007935								4.33333	-0.698	-0.9171 to -0.4790	Yes	****	<0.0001
											4.66667	-0.6898	-0.9088 to -0.4707	Yes	****	<0.0001
Difference between column means											5	-0.7477	-0.9667 to -0.5286	Yes	****	<0.0001
Mean of Gs/Flag-β2AR	-0.0515										5.33333	-0.7602	-0.9793 to -0.5411	Yes	****	<0.0001
Mean of EGFP-Gαs/Flag-β2AR	0.3769										5.66667	-0.7253	-0.9444 to -0.5063	Yes	****	<0.0001
Difference between means	-0.4284										6	-0.6866	-0.9057 to -0.4676	Yes	****	<0.0001
SE of difference	0.04714										6.33333	-0.6255	-0.8445 to -0.4064	Yes	****	<0.0001
95% CI of difference	-0.5267 to -0.3300										6.66667	-0.5789	-0.7980 to -0.3599	Yes	****	<0.0001
											7	-0.5455	-0.7646 to -0.3265	Yes	****	<0.0001
Data summary											7.33333	-0.505	-0.7240 to -0.2859	Yes	****	<0.0001
Number of columns (Transfection)	2										7.66667	-0.4929	-0.7120 to -0.2739	Yes	****	<0.0001
Number of rows (Time)	91										8	-0.571	-0.7901 to -0.3520	Yes	****	<0.0001
Number of subjects (Subject)	22										8.33333	-0.4167	-0.6357 to -0.1976	Yes	****	<0.0001
Number of missing values	0										8.66667	-0.4356	-0.6546 to -0.2165	Yes	****	<0.0001
											9	-0.4209	-0.6400 to -0.2019	Yes	****	<0.0001
											9.33333	-0.4045	-0.6235 to -0.1854	Yes	****	<0.0001
											9.66667	-0.3862	-0.6052 to -0.1671	Yes	****	<0.0001
											10	-0.3695	-0.5886 to -0.1505	Yes	****	<0.0001
											10.3333	-0.3422	-0.5612 to -0.1231	Yes	****	<0.0001
											10.6667	-0.335	-0.5541 to -0.1160	Yes	****	<0.0001
											11	-0.3188	-0.5379 to -0.09977	Yes	****	<0.0001
											11.3333	-0.326	-0.5450 to -0.1069	Yes	****	<0.0001
											11.6667	-0.326	-0.5451 to -0.1070	Yes	****	<0.0001
											12	-0.3281	-0.5471 to -0.1090	Yes	****	<0.0001
											12.3333	-0.3316	-0.5506 to -0.1125	Yes	****	<0.0001
											12.6667	-0.3297	-0.5488 to -0.1107	Yes	****	<0.0001
											13	-0.3124	-0.5315 to -0.09338	Yes	****	<0.0001
											13.3333	-0.3029	-0.5220 to -0.08388	Yes	***	0.0002
											13.6667	-0.3123	-0.5313 to -0.09320	Yes	****	<0.0001
											14	-0.3018	-0.5209 to -0.08276	Yes	***	0.0002
											14.3333	-0.3102	-0.5293 to -0.09117	Yes	****	<0.0001
											14.6667	-0.3123	-0.5314 to -0.09328	Yes	****	<0.0001
											15	-0.3063	-0.5254 to -0.08729	Yes	***	0.0001
											15.3333	-0.3085	-0.5275 to -0.08944	Yes	***	0.0001
											15.6667	-0.3065	-0.5255 to -0.08742	Yes	***	0.0001
											16	-0.2949	-0.5140 to -0.07587	Yes	***	0.0003
											16.3333	-0.3	-0.5190 to -0.08090	Yes	***	0.0002
											16.6667	-0.3024	-0.5215 to -0.08338	Yes	***	0.0002
											17	-0.291	-0.5101 to -0.07194	Yes	***	0.0004
											17.3333	-0.2993	-0.5183 to -0.08021	Yes	***	0.0002
											17.6667	-0.2839	-0.5029 to -0.06480	Yes	***	0.0007
											18	-0.2875	-0.5065 to -0.06843	Yes	***	0.0006
											18.3333	-0.282	-0.5010 to -0.06293	Yes	***	0.0008
											18.6667	-0.2858	-0.5049 to -0.06674	Yes	***	0.0006
											19	-0.2889	-0.5079 to -0.06981	Yes	***	0.0005
											19.3333	-0.2881	-0.5071 to -0.06904	Yes	***	0.0005
											19.6667	-0.2829	-0.5020 to -0.06388	Yes	***	0.0008
											20	-0.2774	-0.4965 to -0.05836	Yes	**	0.0012
											20.3333	-0.2839	-0.5029 to -0.06480	Yes	***	0.0007
											20.6667	-0.279	-0.4980 to -0.05993	Yes	**	0.001
											21	-0.2683	-0.4874 to -0.04928	Yes	**	0.0022
											21.3333	-0.2794	-0.4985 to -0.06035	Yes	**	0.001
											21.6667	-0.2677	-0.4868 to -0.04867	Yes	**	0.0023
											22	-0.299	-0.5180 to -0.07993	Yes	***	0.0002
											22.3333	-0.2844	-0.5034 to -0.06533	Yes	***	0.0007
											22.6667	-0.2868	-0.5059 to -0.06778	Yes	***	0.0006
											23	-0.2804	-0.4994 to -0.06133	Yes	***	0.0009
											23.3333	-0.2723	-0.4913 to -0.05320	Yes	**	0.0017
											23.6667	-0.2885	-0.5076 to -0.06949	Yes	***	0.0005
											24	-0.2925	-0.5116 to -0.07349	Yes	***	0.0004
											24.3333	-0.2806	-0.4997 to -0.06159	Yes	***	0.0009
											24.6667	-0.294	-0.5131 to -0.07494	Yes	***	0.0003
											25	-0.2827	-0.5017 to -0.06360	Yes	***	0.0008
											25.3333	-0.2932	-0.5122 to -0.07411	Yes	***	0.0004
											25.6667	-0.2856	-0.5047 to -0.06659	Yes	***	0.0006
											26	-0.2955	-0.5145 to -0.07642	Yes	***	0.0003
											26.3333	-0.2968	-0.5159 to -0.07777	Yes	***	0.0003
											26.6667	-0.305	-0.5241 to -0.08599	Yes	***	0.0001
											27	-0.3295	-0.5485 to -0.1104	Yes	****	<0.0001
											27.3333	-0.3343	-0.5534 to -0.1153	Yes	****	<0.0001
											27.6667	-0.3329	-0.5519 to -0.1138	Yes	****	<0.0001
											28	-0.355	-0.5741 to -0.1360	Yes	****	<0.0001
											28.3333	-0.3485	-0.5676 to -0.1295	Yes	****	<0.0001
											28.6667	-0.3671	-0.5862 to -0.1481	Yes	****	<0.0001
											29	-0.3544	-0.5735 to -0.1353	Yes	****	<0.0001
											29.3333	-0.3638	-0.5828 to -0.1447	Yes	****	<0.0001
											29.6667	-0.3679	-0.5869 to -0.1488	Yes	****	<0.0001
											30	-0.3749	-0.5939 to -0.1558	Yes	****	<0.0001

## Sheet: Figure 1c
Figure 1c
Time (min)		WT EGFP-Gαs / mApple-EEA1								Pinned EGFP-Gαs/i / mApple-EEA1
0		-0.0466822	-0.302982	-0.0012363	-0.13988	-0.24531	0.115081	-0.0225052		-0.0965262	-0.138633	-0.135942	-0.0641961	0.138028	-0.05466	-0.176017	-0.0798732
0.333333		-0.0220371	-0.317961	-0.0132207	-0.152808	-0.266661	0.124645	-0.0210186		-0.103036	-0.152189	-0.174693	-0.0659823	0.117454	-0.0038834	-0.164708	-0.0685235
0.666667		-0.0292335	-0.147631	-0.0190698	-0.123991	-0.247009	0.117639	-0.0221122		-0.0845788	-0.195583	-0.164129	-0.0556972	0.139725	-0.0370219	-0.160002	-0.0863667
1		-0.0138922	-0.161519	0.0240238	-0.0863498	-0.165289	0.116127	-0.032673		-0.113304	-0.173405	-0.186396	-0.0751069	0.0975425	-0.0475406	-0.14605	-0.0724002
1.33333		-0.0120901	-0.130168	0.00831924	-0.11177	-0.26685	0.098882	-0.026607		-0.105085		-0.18851	-0.0766065	0.0832434	-0.05326	-0.125163	-0.0958504
1.66667		-0.0077094	-0.3141	0.00890459	-0.109823	-0.114824	0.13573	-0.0247516		-0.12535	-0.186002	-0.213589	-0.0818649	0.124078	-0.0413168	-0.16562	-0.0794085
2		-0.0234725	-0.325783	0.0108708	-0.0890698	-0.111743	0.104963	-0.0355521		-0.119391	-0.177109	-0.188976	-0.103488	0.100918	-0.0374404	-0.154673	-0.080513
2.33333		-0.0107883	-0.0972125	0.0407353	-0.0525776	-0.0688351	0.12336	-0.0391196		-0.120305	-0.148709	-0.190484	-0.0672759	0.0913868	-0.0279619	-0.156319	-0.0829526
2.66667		0.00277892	-0.146015	0.00263803	-0.046831	-0.0451139	0.0931682	-0.0315547		-0.107081		-0.189151	-0.0537036	0.142751	-0.0548687	-0.13531	-0.0845451
3		0.0580662	-0.315935	0.0160651	-0.0896941	-0.0827724	0.0565737	-0.049651		-0.152074	-0.163596	-0.202884	-0.0739084	0.119696	-0.0344035	-0.149547	-0.0632
3.33333		-0.0175805	-0.145376	0.0126362	-0.120188	-0.0686484	0.0376072	-0.0706265		-0.0988186	-0.156013	-0.18601	-0.0484779	0.102003	-0.0602474	-0.191514	-0.0709905
3.66667		0.0225905	-0.311003	0.0258429	-0.13816	-0.252878	0.0563293	-0.0664891		-0.120949	-0.110582	-0.151554	-0.0397415	0.0753674	-0.0441099	-0.190337	-0.0730612
4		0.0356153	-0.310118	0.0336038	-0.140947	-0.246343	0.0661436	-0.126953		-0.112917	-0.0783439	-0.179368	-0.111009	0.128804	-0.0649888	-0.182	-0.0704854
4.33333		0.0597049	-0.325039	0.0219821	-0.137763	-0.255033	0.0970357	-0.16686		-0.13834	-0.0773916	-0.184445	-0.135495	0.110448	-0.0262304	-0.186671	-0.0654278
4.66667		0.0874426	-0.31821	0.0419582	-0.149343	-0.208898	0.0941928	-0.216696		-0.136509	-0.0679988	-0.154619	-0.120776	0.115771	-0.0470372	-0.146686	-0.0490161
5		0.0771332	-0.289349	0.0381469	-0.143548	-0.18871	0.0701757	-0.272122		-0.145869	-0.0896818	-0.150884	-0.117354	0.12347	-0.0623163	-0.164556	-0.091105
5.33333		-0.0423439	-0.157646	0.0684493	-0.168208	-0.13009	0.106592	-0.205989		-0.123069	-0.0716184	-0.205345	-0.143416	0.0477652	-0.0512538	-0.166426	-0.100377
5.66667		0.0514737	-0.0598298	0.289703	-0.142658	-0.0969831	0.231096	-0.199906		-0.137145	-0.0832187	-0.202182	-0.118716	0.124706	-0.038114	-0.168652	-0.0761743
6		0.0574088	-0.111673	0.379033	0.0272787	0.0133169	0.38587	-0.140709		-0.133951	-0.0874506	-0.128906	-0.158674	0.0251376	-0.00890859	-0.130323	-0.0615764
6.33333		0.122942	-0.0986401	0.47925	0.14423	0.0956712	0.463448	-0.169444		-0.118357	-0.0941167	-0.176597	-0.153212	0.100801	-0.043424	-0.125392	-0.0097828
6.66667		0.159877	-0.0645486	0.565755	0.228773	0.119024	0.462782	-0.167306		-0.134701	-0.111268	-0.194936	-0.127755	0.165266	-0.0179507		-0.0580574
7		0.206707	-0.0535467	0.617176	0.284294	0.184463	0.454435	-0.254202		-0.121233	-0.124063	-0.20952	-0.118323	0.176771	-0.0222095	-0.130427	0.168895
7.33333		0.245503	-0.0425596	0.63068	0.30695	0.171866	0.447949	-0.252012		-0.15896	-0.153804	-0.188232	-0.132038	0.167294	-0.0284304	-0.176209	0.174696
7.66667		0.236625	-0.0038467	0.681686	0.329173	0.228514	0.486958	-0.270765		-0.130703	-0.16077	-0.0454728	-0.140348	0.165966	-0.0305632	-0.159844	0.169208
8		0.26202	0.0389768	0.684917	0.382863	0.209884	0.472822	-0.258254		-0.139806	-0.0690454	-0.204963	-0.14046	0.133082	-0.0357904	-0.110816	0.16593
8.33333		0.315303	0.0621768	0.685354	0.401206	0.246525	0.463402	-0.231119		-0.124151	-0.0888129	-0.182398	-0.125511	0.187749	-0.00956445	-0.163805	0.142232
8.66667		0.341112	0.107812	0.685277	0.401037	0.2033	0.486561	-0.253093		-0.116382	-0.192518	-0.183616	-0.0820311	0.188256	-0.0390593	-0.165436	-0.0641837
9		0.350512	0.136537	0.716226	0.411626	0.21565	0.495482	-0.243041		-0.073983	-0.16494	-0.141654	-0.130656	0.145258	-0.0434726	-0.189891	-0.0709019
9.33333		0.354698	0.146172	0.718451	0.432019	0.213172	0.441201	-0.205435		-0.0883101	-0.171418	-0.175431	-0.121611	0.135877	-0.0190778	-0.158512	-0.063228
9.66667		0.371312	0.198354	0.707032	0.46469	0.177732	0.456736	-0.227827		-0.08531	-0.150796	-0.176599	-0.121375	0.0865063	-0.0590549	-0.200352	-0.0657765
10		0.359522	0.183028	0.717963	0.464102	0.218631	0.433692	-0.208642		-0.113748	-0.160672	-0.154032	-0.109052		-0.0143951	-0.180052	0.124959
10.3333		0.36948	0.198792	0.714983	0.457004	0.181805	0.430173	-0.219231		-0.109439	-0.147697	-0.149848	-0.0817857	0.182818	-0.0218242	-0.176717	0.127534
10.6667		0.39152	0.210239	0.71758	0.463537	0.133837	0.429664	-0.21719		-0.0909935	-0.153343	-0.15315	-0.0572597	0.100643	-0.00486923	-0.175378	-0.0426427
11		0.410351	0.256375	0.711474	0.45952	0.113372	0.425475	-0.198492		-0.131002	-0.172498	-0.0535098	-0.114199	0.173092	-0.0449567	-0.206798	0.14032
11.3333		0.452121	0.235842	0.715515	0.479799	0.129588	0.40026	-0.199895		-0.104804	-0.149958	-0.0890209	-0.0983251	0.133953	-0.0256087	-0.161423	-0.0362437
11.6667		0.449646	0.262758	0.703751	0.485059	0.119929	0.397133	-0.0641242		-0.127143	-0.162336	-0.0878676	-0.0397929	0.191281	-0.0340408	-0.165711	-0.0436432
12		0.428579	0.264108	0.714405	0.491256	0.141427	0.398196	-0.147052		-0.0860636	-0.171328	-0.171877	-0.0782003	0.160585	-0.0344904	-0.168338	-0.0500151
12.3333		0.444338	0.265434	0.721797	0.48449	0.16846	0.362298	-0.147561		-0.110676	-0.169369	-0.15121	-0.0834302	0.119832	-0.0219793	-0.149193	-0.040134
12.6667		0.465025	0.28516	0.724793	0.477407	0.184769	0.402033	-0.131928			-0.162888	-0.099617	-0.111092	0.110618	-0.0515453	-0.156485	-0.0265262
13		0.465665	0.289714	0.744159	0.473495	0.192105	0.378197	-0.153904		-0.0492843	-0.158424	-0.0939411	-0.0715698	0.117083	-0.0619068	-0.122375	-0.0350539
13.3333		0.47685	0.292312	0.742785	0.495356	0.206997	0.417784	-0.0955278		-0.0698652	-0.183713	-0.131942	-0.103492	0.125286	-0.0606885	-0.144682	-0.045105
13.6667		0.452357	0.308073	0.738795	0.482391	0.228773	0.344901	-0.130255		-0.0970748	-0.187326	-0.0786677	-0.0915334	0.195757	-0.0650961	-0.159544	-0.0165359
14		0.430484	0.317649	0.75248	0.465838	0.243487	0.358346	-0.133485		-0.0883136	-0.189959	-0.122628	-0.0913109	0.0862209	-0.0956878	-0.17988
14.3333		0.449211	0.367834	0.75815	0.461265	0.227684	0.365042	-0.0979821		-0.0982729	-0.150885	-0.129589	-0.026975	0.12852	-0.0661638	-0.170448	0.0112409
14.6667		0.455115	0.352475	0.750688	0.46067	0.239775	0.348845	-0.0924547		-0.0455636	-0.138382	-0.0890757	-0.0354817	0.171052	-0.0685759	-0.175473	0.022743
15		0.485183	0.356135	0.747039	0.459685	0.290583	0.330569	-0.132881		-0.0469039	-0.0863721	-0.123489	-0.0290889	0.113875	-0.0653035	-0.195922	-0.0163295
15.3333		0.500355	0.383587	0.754966	0.471607	0.352617	0.350757	-0.153259		-0.0612558	-0.0693176	-0.140736	-0.0414759	0.10396	-0.0731356	-0.179893	-0.0051111
15.6667		0.470469	0.382916	0.757383	0.46156	0.294488	0.32798	-0.13532		-0.0213238	-0.0673842	-0.0708085	-0.00500003	0.118041	-0.0445378	-0.195672	0.00903593
16		0.487242	0.387972	0.734759	0.452141	0.280122	0.338247	-0.12934		-0.0169912	-0.0725064	-0.174315	-0.0366496	0.103791	-0.0413429	-0.225871	-0.0079083
16.3333		0.492723	0.383943	0.742976	0.467354	0.282845	0.329744	-0.131725		-0.0600912	-0.0653655	-0.148935	-0.049417	0.179872	-0.0602104	-0.217052	-0.0096805
16.6667		0.493441	0.367652	0.757344	0.457009	0.336235	0.340966	-0.135275		-0.0230665	-0.0774926	-0.137698	-0.0567934	0.18121	-0.0373438	-0.225715	0.00361687
17		0.504767	0.41001	0.76638	0.467948	0.379925	0.343198	-0.112971		-0.106719	-0.0715958	-0.155853	-0.0213427	0.106627	-0.061909	-0.177237	0.0214526
17.3333		0.469102	0.438375	0.770983	0.472023	0.401288	0.345936	-0.10461		-0.0211634	-0.0823527	-0.155089	-0.0529966	0.100937	-0.0504562	-0.153099	0.0088538
17.6667		0.481364	0.458277	0.773156	0.489396	0.399512	0.333881	-0.0784711		-0.0204525	-0.074437	-0.168553	-0.0558718	0.207394	-0.0656591	-0.133678	0.0409288
18		0.480769	0.442444	0.776792	0.4706	0.41588	0.319737	-0.0742701		-0.0707035	-0.0808758	-0.0953703	-0.0581749	0.21626	-0.0704924	-0.283592	0.0133346
18.3333		0.464059	0.43388	0.779431	0.474916	0.371769	0.348289	-0.070822		-0.0361301	-0.081822	-0.114796	0.0201519	0.162701	-0.0761921	-0.151724	0.0305308
18.6667		0.476605	0.437831	0.77049	0.470682	0.33007	0.317607	-0.0464972		-0.005794	-0.085748	-0.116482	-0.000806302	0.149718	-0.0531746	-0.143964	-0.0004237
19		0.4616	0.436105	0.764211	0.473939	0.336675	0.313328	-0.0745558		-0.0489655	-0.0898757	-0.136925	-0.000493873	0.193794	-0.0449944	-0.0970126	0.0264259
19.3333		0.48313	0.44681	0.772096	0.485507	0.375535	0.359221	-0.0784349		-0.067603	-0.0778621	-0.167078	-0.0030917	0.158874	-0.0316128	-0.116655	0.0472981
19.6667		0.494371	0.462274	0.765729	0.503922	0.342992	0.347529	-0.078844		-0.0633415	-0.0564829	-0.128762	0.00377513	0.107415	-0.0478517	-0.103536	0.0240782
20		0.471675	0.393389	0.765792	0.492985	0.389463	0.362648	-0.0860725		-0.0593709	-0.0718004	-0.14926	0.0676039	0.211015	-0.0365374	-0.092299	0.0234293
20.3333		0.476656	0.377849	0.693261	0.473326	0.417749	0.351589	-0.237183		0.012223	-0.0694216	-0.104517	0.0244732	0.143373	-0.0706187	-0.142877	0.0462496
20.6667		0.445769	0.403314	0.693929	0.501289	0.472588	0.362948	-0.0397131		-0.0491245	-0.0823674	-0.135655	-0.0122843	0.186031	-0.0344691	-0.120911	0.0537721
21		0.465715	0.416239	0.694809	0.495885	0.465371	0.379336	-0.0261611		-0.0362001	-0.091484	-0.13255	-0.0267351	0.169978	-0.057298	-0.166849	0.0527152
21.3333		0.456232	0.429223	0.749552	0.496326	0.456628	0.339655	-0.0753271		-0.0243216	-0.0817173	-0.0974196	0.0317718	0.157142	-0.0313938	-0.137736	0.0312947
21.6667		0.450144	0.43321	0.673897	0.498766	0.443191	0.338321	-0.0402333		0.0254337	-0.0684863	-0.0883153	-0.0168264	0.0911139	-0.0631161	-0.173799	0.0373009
22		0.4407	0.434627	0.695761	0.510439	0.423878	0.358889	-0.0765498		-0.0106882	-0.0691585	-0.0771759	-0.0198805	0.139302	-0.0492936	-0.155694	-0.0101575
22.3333		0.463128	0.428695	0.754031	0.49898	0.421051	0.350277	-0.0534277		0.035328	-0.0682751	-0.0639404	0.00818135	0.07836	-0.059327	-0.154991	-0.0081508
22.6667		0.474561	0.441057	0.754398	0.523748	0.383389	0.365674	-0.0731846		0.0291603	-0.0633343	-0.0930142	-0.0243616	0.123854	-0.0564949	-0.0970499	-0.0099807
23		0.436899	0.463676	0.701414	0.537066	0.396149	0.372537	-0.044455		0.0192147	-0.0574312	-0.109133	0.00504672		-0.0342546	-0.123642	0.0332952
23.3333		0.415147	0.438915	0.680671	0.534935	0.417295	0.361638	-0.0095251		-0.00273923	-0.0615253	-0.0979659	-0.0282991	0.145382	-0.0553464	-0.135296	0.027213
23.6667		0.413999	0.448686	0.748801	0.543047	0.470223	0.365441	-0.025595		0.0145428	-0.0497295	-0.0948269	0.0120561	0.105485	-0.0487469	-0.101934	0.0300574
24		0.409944	0.43361	0.752491	0.542828	0.473523	0.355259	-0.0093337		-0.0373722	-0.0548539	-0.133796	-0.0354927	0.126988	-0.0714763	-0.0883041	0.0314923
24.3333		0.445564	0.458049	0.742548	0.546221	0.435657	0.374143	-0.0018862		-0.00635612	-0.0574515	-0.0821267	-0.0384426	0.110219	-0.0744028	-0.0575952	0.0548373
24.6667		0.444355	0.472607	0.600585	0.579927	0.419042	0.340033	0.00271973		-0.0422044	-0.0723288	-0.0146184	-0.0321555	0.102374	-0.0444264	-0.0881828	0.00652641
25		0.451644	0.467825	0.644039	0.591204	0.43693	0.328536	0.0341348		-0.0559135	-0.0801238	-0.0740219	0.0209785	0.142407	-0.0607031	-0.0414748	0.0463721
25.3333		0.476454	0.445751	0.633508	0.609782	0.44965	0.343711	-0.0027279		-0.0881708	-0.0884893	-0.0665242	-0.00483756	0.130583	-0.0636387	-0.0421162	0.0405155
25.6667		0.492468	0.45021	0.630167	0.613311	0.463803	0.348411	0.0117856		-0.00191901	-0.0963567	-0.0505098	-0.00135074	0.125536	-0.0851349	-0.05303	0.0315799
26		0.521659	0.463759	0.730064	0.598068	0.454442	0.330553	-0.0035813		0.0184472	-0.0895556	-0.111813	-0.00148423	0.153013	-0.0611587	-0.0112583	0.00457699
26.3333		0.507366	0.476099	0.72782	0.62495	0.484562	0.340098	-0.0073431		0.000570197	-0.112359	-0.131294	-0.0429902	0.153549	-0.0610018	0.02037	0.00386935
26.6667		0.486739	0.465824	0.728059	0.611679	0.449668	0.326054	0.0333748		0.0117197	-0.121517	-0.113968	-0.050225	0.185417	-0.054578	-0.016866	0.0113171
27		0.489398	0.449165	0.6204	0.616975	0.47614	0.342617	0.0619424		-0.0520223	-0.117968	-0.144286	-0.0241372	0.165263	-0.0646135	0.0441217	-0.0229553
27.3333		0.491822	0.455268	0.717246	0.634837	0.49285	0.347884	0.0600795		0.0159102	-0.0916572	-0.026509	-0.0513571	0.15531	-0.0623547	0.104861	0.0144391
27.6667		0.50784	0.461103	0.633654	0.627235	0.5131	0.328117	0.0674435		-0.0158701	-0.0747544	-0.0922661	-0.0244859	0.164728	-0.0690466	0.0471937	0.0185676
28		0.521472	0.453236	0.74274	0.626838	0.522761	0.329159	0.0979974		0.0135855	-0.0793198	-0.0529868	-0.0409093	0.162428	-0.0752698	0.0219471	-0.0126225
28.3333		0.526739	0.460423	0.648736	0.625426	0.506882	0.338793	0.0856213		-0.0204634	-0.0588928	-0.0525101	0.0282344	0.11582	-0.0724748	-0.00709203	0.0107043
28.6667		0.524945	0.478516	0.650167	0.619784	0.48065	0.337888	0.105915		-0.0129678	-0.0737504	-0.0580902	-0.0202978	0.146184	-0.0594881	-0.203931	0.154664
29		0.509532	0.487811	0.721806	0.619672	0.490591	0.33326	0.106499		0.017588	-0.0720301	-0.0596249	-0.0215746	0.119351	-0.0748521	0.043721	-0.0070767
29.3333		0.502583	0.493919	0.716845	0.619758	0.500813	0.332017	0.138456		-0.00258623	-0.0896411	-0.0700167	0.022982	0.123371	-0.0697069	0.0499931	0.00772631
29.6667		0.508887	0.479207	0.643244	0.601896	0.517326	0.350994	0.120204		0.0774897	-0.0983206	-0.0599541	-0.0897069	0.126098	-0.0684314	0.0558247	0.0233026
30		0.489314	0.45951	0.720298	0.628488	0.519916	0.361412	0.140508		0.0540147	-0.10512	-0.135291	-0.0211268	0.195406	-0.0690633	0.132983	0.0230331
Statistical analysis for mixed-effects analysis in Figure 1c
									Šídák's multiple comparisons test	Time (min)	Predicted (LS) Mean diff.	95.00% CI of diff.	Below threshold?	Summary	Adjusted P Value
Mixed-effects model (REML)	Matching: Stacked
Assume sphericity?	Yes								WT EGFP-Gαs / Membrane Pinned EGFP-Gαs/i	0
Alpha	0.05									0.333333	-0.01595	-0.3281 to 0.2962	No	ns	>0.9999
										0.666667	-0.01864	-0.3308 to 0.2935	No	ns	>0.9999
Fixed effects (type III)	P value	P value summary	Statistically significant (P < 0.05)?	F (DFn, DFd)						1	0.01311	-0.2990 to 0.3253	No	ns	>0.9999
Time	<0.0001	****	Yes	F (90, 1163) = 20.95						1.33333	0.04393	-0.2682 to 0.3561	No	ns	>0.9999
Column Factor	0.0009	***	Yes	F (1, 13) = 18.37						1.66667	0.02579	-0.2891 to 0.3407	No	ns	>0.9999
Time x Column Factor	<0.0001	****	Yes	F (90, 1163) = 12.81						2	0.0352	-0.2769 to 0.3473	No	ns	>0.9999
										2.33333	0.02797	-0.2842 to 0.3401	No	ns	>0.9999
Random effects	SD	Variance								2.66667	0.07291	-0.2392 to 0.3850	No	ns	>0.9999
Subject	0.1497	0.02241								3	0.05294	-0.2620 to 0.3678	No	ns	>0.9999
Residual	0.08949	0.008008								3.33333	0.0318	-0.2803 to 0.3439	No	ns	>0.9999
										3.66667	0.03559	-0.2765 to 0.3477	No	ns	>0.9999
Was the matching effective?										4	-0.01295	-0.3251 to 0.2992	No	ns	>0.9999
Chi-square, df	1499, 1									4.33333	-0.01464	-0.3268 to 0.2975	No	ns	>0.9999
P value	<0.0001									4.66667	-0.01291	-0.3250 to 0.2992	No	ns	>0.9999
P value summary	****									5	-0.01979	-0.3319 to 0.2923	No	ns	>0.9999
Is there significant matching (P < 0.05)?	Yes									5.33333	-0.01389	-0.3260 to 0.2982	No	ns	>0.9999
										5.66667	0.02611	-0.2860 to 0.3383	No	ns	>0.9999
Difference between column means										6	0.09785	-0.2143 to 0.4100	No	ns	>0.9999
Predicted mean of EGFP-Gαs/mApple-EEA1	0.2828									6.33333	0.1728	-0.1393 to 0.4849	No	ns	0.9946
Predicted mean of Pinned	-0.04996									6.66667	0.2257	-0.08642 to 0.5379	No	ns	0.6826
Difference between predicted means	0.3327									7	0.2658	-0.04907 to 0.5807	No	ns	0.2782
SE of difference	0.07763									7.33333	0.2531	-0.05901 to 0.5653	No	ns	0.3735
95% CI of difference	0.1650 to 0.5004									7.66667	0.2774	-0.03470 to 0.5896	No	ns	0.1789
										8	0.2828	-0.02938 to 0.5949	No	ns	0.1493
Data summary										8.33333	0.3064	-0.005731 to 0.6185	No	ns	0.0626
Number of columns (Column Factor)	2									8.66667	0.3231	0.01094 to 0.6352	Yes	*	0.0321
Number of rows (Time)	91									9	0.3636	0.05145 to 0.6757	Yes	**	0.0054
Number of subjects (Subject)	15									9.33333	0.3814	0.06921 to 0.6935	Yes	**	0.0023
Number of missing values	7									9.66667	0.3828	0.07061 to 0.6949	Yes	**	0.0022
										10	0.4035	0.09132 to 0.7156	Yes	***	0.0008
										10.3333	0.3699	0.05505 to 0.6848	Yes	**	0.0047
										10.6667	0.3518	0.03969 to 0.6640	Yes	**	0.0093
										11	0.3763	0.06415 to 0.6884	Yes	**	0.003
										11.3333	0.3623	0.05021 to 0.6745	Yes	**	0.0058
										11.6667	0.3826	0.07046 to 0.6947	Yes	**	0.0022
										12	0.395	0.08282 to 0.7071	Yes	**	0.0012
										12.3333	0.4022	0.09010 to 0.7144	Yes	***	0.0008
										12.6667	0.4042	0.09209 to 0.7164	Yes	***	0.0008
										13	0.417	0.1021 to 0.7319	Yes	***	0.0005
										13.3333	0.4008	0.08864 to 0.7129	Yes	***	0.0009
										13.6667	0.4391	0.1270 to 0.7513	Yes	***	0.0001
										14	0.4089	0.09680 to 0.7211	Yes	***	0.0006
										14.3333	0.4381	0.1232 to 0.7529	Yes	***	0.0002
										14.6667	0.4244	0.1123 to 0.7366	Yes	***	0.0003
										15	0.4041	0.09201 to 0.7163	Yes	***	0.0008
										15.3333	0.4185	0.1064 to 0.7307	Yes	***	0.0004
										15.6667	0.4385	0.1263 to 0.7506	Yes	***	0.0001
										16	0.4003	0.08821 to 0.7125	Yes	***	0.0009
										16.3333	0.4234	0.1113 to 0.7356	Yes	***	0.0003
										16.6667	0.4207	0.1086 to 0.7328	Yes	***	0.0003
										17	0.4206	0.1084 to 0.7327	Yes	***	0.0003
										17.3333	0.4525	0.1404 to 0.7646	Yes	****	<0.0001
										17.6667	0.4497	0.1375 to 0.7618	Yes	****	<0.0001
										18	0.442	0.1298 to 0.7541	Yes	***	0.0001
										18.3333	0.4583	0.1461 to 0.7704	Yes	****	<0.0001
										18.6667	0.4311	0.1190 to 0.7433	Yes	***	0.0002
										19	0.4259	0.1138 to 0.7381	Yes	***	0.0002
										19.3333	0.4121	0.09994 to 0.7242	Yes	***	0.0005
										19.6667	0.4385	0.1263 to 0.7506	Yes	***	0.0001
										20	0.4385	0.1264 to 0.7507	Yes	***	0.0001
										20.3333	0.412	0.09982 to 0.7241	Yes	***	0.0005
										20.6667	0.3849	0.07275 to 0.6970	Yes	**	0.002
										21	0.4301	0.1180 to 0.7422	Yes	***	0.0002
										21.3333	0.4491	0.1369 to 0.7612	Yes	****	<0.0001
										21.6667	0.4265	0.1144 to 0.7387	Yes	***	0.0002
										22	0.4317	0.1196 to 0.7438	Yes	***	0.0002
										22.3333	0.4298	0.1177 to 0.7420	Yes	***	0.0002
										22.6667	0.4381	0.1259 to 0.7502	Yes	***	0.0001
										23	0.4339	0.1217 to 0.7460	Yes	***	0.0002
										23.3333	0.4206	0.1057 to 0.7355	Yes	***	0.0004
										23.6667	0.4317	0.1195 to 0.7438	Yes	***	0.0002
										24	0.4402	0.1280 to 0.7523	Yes	***	0.0001
										24.3333	0.4555	0.1433 to 0.7676	Yes	****	<0.0001
										24.6667	0.4475	0.1354 to 0.7597	Yes	****	<0.0001
										25	0.4316	0.1195 to 0.7437	Yes	***	0.0002
										25.3333	0.4349	0.1227 to 0.7470	Yes	***	0.0001
										25.6667	0.4451	0.1330 to 0.7573	Yes	****	<0.0001
										26	0.4464	0.1343 to 0.7586	Yes	****	<0.0001
										26.3333	0.4545	0.1424 to 0.7667	Yes	****	<0.0001
										26.6667	0.4717	0.1595 to 0.7838	Yes	****	<0.0001
										27	0.4616	0.1495 to 0.7738	Yes	****	<0.0001
										27.3333	0.4637	0.1516 to 0.7759	Yes	****	<0.0001
										27.6667	0.4498	0.1377 to 0.7620	Yes	****	<0.0001
										28	0.4541	0.1420 to 0.7662	Yes	****	<0.0001
										28.3333	0.4785	0.1664 to 0.7906	Yes	****	<0.0001
										28.6667	0.4632	0.1510 to 0.7753	Yes	****	<0.0001
										29	0.4728	0.1607 to 0.7849	Yes	****	<0.0001
										29.3333	0.4738	0.1617 to 0.7860	Yes	****	<0.0001
										29.6667	0.4755	0.1634 to 0.7877	Yes	****	<0.0001
										30	0.4645	0.1523 to 0.7766	Yes	****	<0.0001
											0.4649	0.1527 to 0.7770	Yes	****	<0.0001

## Sheet: Figure 2c
Figure 2c
Time (min)		β2AR WT				β2AR 3S
0		-0.111879	-0.0132541	0.0536828		-0.0678245	-0.0266143	-0.0018325
1		0.00317594	-0.0094088	0.0146808		-0.0544647	0.044005	0.0334192
2		0.0691271	-0.0011089	-0.0255787		0.0745325	0.0341016	-0.0058415
3		0.0505389	0.0106177	-0.0141311		0.088212	0.016738	0.00349764
4		-0.0215243	-0.0083804	-0.0094441		-0.0657537	-0.038201	-0.0182122
5		0.0105617	0.0215345	-0.0192097		0.0252985	-0.0300291	-0.0110307
6		0.0654834	0.0432518	0.0187098		-0.0045972	0.0186293	0.0670938
7		-0.170365	-0.187105	-0.0423799		-0.0795997	-0.124725	-0.0564966
8		-0.178112	-0.176331	-0.0899532		-0.159781	-0.183774	-0.0647098
9		-0.293728	-0.276033	-0.123902		-0.125178	-0.210714	-0.221466
10		-0.289964	-0.303517	-0.181412		-0.166803	-0.347552	-0.175005
11		-0.321325	-0.327654	-0.211366		-0.308967	-0.347991	-0.162434
12		-0.370125	-0.356056	-0.228562		-0.254018	-0.349765	-0.217183
13		-0.347173	-0.343207	-0.22692		-0.287073	-0.382017	-0.242957
14		-0.283955	-0.37281	-0.225713		-0.278027	-0.413503	-0.236443
15		-0.437166	-0.392013	-0.208104		-0.285051	-0.341209	-0.240477
16		-0.348069	-0.374146	-0.244419		-0.305001	-0.362238	-0.206519
17		-0.359043	-0.441753	-0.317332		-0.297213	-0.373944	-0.21992
18		-0.345695	-0.412144	-0.246518		-0.306386	-0.44326	-0.165918
19		-0.380682	-0.356998	-0.226987		-0.354543	-0.385569	-0.279341
20		-0.335502	-0.354906	-0.170789		-0.238024	-0.34624	-0.14055
21		-0.346135	-0.290166	-0.124053		-0.31386	-0.290014	-0.187484
22		-0.235241	-0.312895	-0.204834		-0.31355	-0.378485	-0.152717
23		-0.251051	-0.241196	-0.194091		-0.281361	-0.292426	-0.139613
24		-0.25079	-0.241925	-0.104377		-0.208707	-0.266102	-0.0627422
25		-0.24543	-0.23669	-0.0741333		-0.342728	-0.253505	-0.0377138
26		-0.212637	-0.226552	-0.0942085		-0.226186	-0.243999	-0.056121
27		-0.22071	-0.25829	-0.118157		-0.298022	-0.286083	-0.14338
28		-0.181695	-0.265815	-0.0550702		-0.162997	-0.274668	-0.0081439
29		-0.161874	-0.188317	-0.0967382		-0.188946	-0.176434	-0.0596425
30		-0.156072	-0.203485	-0.0184943		-0.198328	-0.208977	-0.0096906
31		-0.205001	-0.228088	-0.02525		-0.252621	-0.245365	-0.0271174
32		-0.243544	-0.176983	-0.0197079		-0.224024	-0.193919	-0.0156619
33		-0.119203	-0.15265	-0.0901387		-0.258735	-0.215448	0.0145852
34		-0.160226	-0.217632	-0.0179688		-0.228563	-0.211026	-0.0264251
35		-0.114152	-0.16833	-0.0833999		-0.216939	-0.243482	0.00430854
36		-0.119835	-0.197528	-0.0349371		-0.123517	-0.179692	0.00206163
37		-0.240731	-0.202139	-0.0741707		-0.163117	-0.18843	0.0274332
38		-0.152346	-0.200585	-0.0114196		-0.144268	-0.241584	-0.0416116
39		-0.236855	-0.185704	-0.0576964		-0.253061	-0.178559	0.0223971
40		-0.149972	-0.157334	0.0171233		-0.155612	-0.202414	0.0446259
41		-0.125091	-0.186957	-0.0004825		-0.102886	-0.15553	0.00355318
42		-0.126783	-0.196659	0.0395805		-0.125884	-0.170814	-0.0152496
43		-0.200457	-0.130265	0.0100797		-0.229325	-0.152464	-0.0445312
44		-0.134394	-0.194753	-0.0642917		-0.0965774	-0.18706	-0.0148646
45		-0.257098	-0.145135	0.00940906		-0.171819	-0.19465	0.0162924
46		-0.134072	-0.195329	0.00054807		-0.214295	-0.171016	0.0160539
47		-0.15626	-0.131107	0.00962827		-0.152021	-0.213021	0.0525122
Statistical analysis for 2-way RM ANOVA in Figure 2c
Two-way RM ANOVA	Matching: Stacked						Šídák's multiple comparisons test	Time (min)	Mean Diff.	95.00% CI of diff.	Below threshold?	Summary	Adjusted P Value
Assume sphericity?	Yes						β2AR WT / β2AR 3S
Alpha	0.05							1	0.008274	-0.2350 to 0.2516	No	ns	>0.9999
								2	-0.004837	-0.2481 to 0.2385	No	ns	>0.9999
Source of Variation	% of total variation	P value	P value summary	Significant?				3	-0.02012	-0.2634 to 0.2232	No	ns	>0.9999
Time x Transfection	1.256	0.999	ns	No				4	-0.02047	-0.2638 to 0.2228	No	ns	>0.9999
Time	64.4	<0.0001	****	Yes				5	0.02761	-0.2157 to 0.2709	No	ns	>0.9999
Transfection	0.0483	0.9318	ns	No				6	0.009549	-0.2337 to 0.2528	No	ns	>0.9999
Subject	23.29	<0.0001	****	Yes				7	0.01544	-0.2279 to 0.2587	No	ns	>0.9999
								8	-0.04634	-0.2896 to 0.1970	No	ns	>0.9999
ANOVA table	SS	DF	MS	F (DFn, DFd)	P value			9	-0.01204	-0.2553 to 0.2312	No	ns	>0.9999
Time x Transfection	0.05656	47	0.001203	F (47, 188) = 0.4567	P=0.9990			10	-0.04543	-0.2887 to 0.1979	No	ns	>0.9999
Time	2.9	47	0.06171	F (47, 188) = 23.42	P<0.0001			11	-0.02851	-0.2718 to 0.2148	No	ns	>0.9999
Transfection	0.002175	1	0.002175	F (1, 4) = 0.008295	P=0.9318			12	-0.01365	-0.2569 to 0.2296	No	ns	>0.9999
Subject	1.049	4	0.2622	F (4, 188) = 99.51	P<0.0001			13	-0.04459	-0.2879 to 0.1987	No	ns	>0.9999
Residual	0.4954	188	0.002635					14	-0.001751	-0.2450 to 0.2415	No	ns	>0.9999
								15	0.01516	-0.2281 to 0.2585	No	ns	>0.9999
Difference between column means								16	-0.05685	-0.3001 to 0.1864	No	ns	>0.9999
Mean of β2AR WT	-0.166							17	-0.03096	-0.2743 to 0.2123	No	ns	>0.9999
Mean of β2AR 3S	-0.1605							18	-0.07568	-0.3190 to 0.1676	No	ns	>0.9999
Difference between means	-0.005496							19	-0.0296	-0.2729 to 0.2137	No	ns	>0.9999
SE of difference	0.06035							20	0.01826	-0.2250 to 0.2616	No	ns	>0.9999
95% CI of difference	-0.1730 to 0.1621							21	-0.04546	-0.2888 to 0.1978	No	ns	>0.9999
								22	0.01033	-0.2330 to 0.2536	No	ns	>0.9999
Data summary								23	0.03059	-0.2127 to 0.2739	No	ns	>0.9999
Number of columns (Transfection)	2							24	0.00902	-0.2343 to 0.2523	No	ns	>0.9999
Number of rows (Time)	48							25	-0.01985	-0.2631 to 0.2234	No	ns	>0.9999
Number of subjects (Subject)	6							26	0.0259	-0.2174 to 0.2692	No	ns	>0.9999
Number of missing values	0							27	-0.002364	-0.2457 to 0.2409	No	ns	>0.9999
								28	0.04344	-0.1998 to 0.2867	No	ns	>0.9999
								29	-0.01892	-0.2622 to 0.2244	No	ns	>0.9999
								30	-0.007303	-0.2506 to 0.2360	No	ns	>0.9999
								31	0.01298	-0.2303 to 0.2563	No	ns	>0.9999
								32	0.02225	-0.2210 to 0.2655	No	ns	>0.9999
								33	-0.00221	-0.2455 to 0.2411	No	ns	>0.9999
								34	0.03254	-0.2108 to 0.2758	No	ns	>0.9999
								35	0.0234	-0.2199 to 0.2667	No	ns	>0.9999
								36	0.03008	-0.2132 to 0.2734	No	ns	>0.9999
								37	-0.01705	-0.2603 to 0.2262	No	ns	>0.9999
								38	-0.06431	-0.3076 to 0.1790	No	ns	>0.9999
								39	0.02104	-0.2223 to 0.2643	No	ns	>0.9999
								40	-0.02368	-0.2670 to 0.2196	No	ns	>0.9999
								41	0.007739	-0.2356 to 0.2510	No	ns	>0.9999
								42	-0.01922	-0.2625 to 0.2241	No	ns	>0.9999
								43	0.009362	-0.2339 to 0.2527	No	ns	>0.9999
								44	0.03523	-0.2081 to 0.2785	No	ns	>0.9999
								45	-0.03165	-0.2749 to 0.2116	No	ns	>0.9999
								46	-0.01422	-0.2575 to 0.2291	No	ns	>0.9999
								47	0.01347	-0.2298 to 0.2568	No	ns	>0.9999
								48	0.0116	-0.2317 to 0.2549	No	ns	>0.9999

## Sheet: Figure 2d
Figure 2d
Time (min)		βarr1/2 DKO2 + βARR2				βarr1/2 DKO2
0		0.0240251	0.00558497	0.00043876		-0.000453	0.00315868	-0.0282708
1		0.00809223	0.00214834	0.0134905		-0.0437311	0.00036931	-0.011131
2		-0.0182389	0.0319667	0.0165771		0.0150327	-0.0195031	0.0421404
3		0.0188777	0.00889332	-0.0053598		-0.0094851	-0.0359813	-0.0271921
4		-0.0359795	-0.0246895	-0.0072134		0.0317645	0.00490759	-0.0155418
5		0.00322336	-0.0239038	-0.0179331		0.00687203	0.0470488	0.0399952
6		0.0777111	0.121513	0.0588202		0.0346164	0.0577424	0.0292031
7		-0.0654111	-0.0461326	-0.134512		0.0136622	-0.0588213	-0.0532913
8		-0.109734	-0.0984907	-0.0394953		-0.0761907	-0.150357	-0.0407316
9		-0.193764	-0.139808	-0.0547885		-0.101137	-0.160419	-0.138964
10		-0.166755	-0.151394	-0.099051		-0.142656	-0.206831	-0.0946956
11		-0.230048	-0.193174	-0.11358		-0.177926	-0.213659	-0.150924
12		-0.196894	-0.177265	-0.154336		-0.21803	-0.258917	-0.129844
13		-0.284724	-0.214546	-0.127956		-0.168668	-0.252792	-0.113103
14		-0.244707	-0.218972	-0.099685		-0.178789	-0.260522	-0.125549
15		-0.254208	-0.195329	-0.0751341		-0.199406	-0.229104	-0.135937
16		-0.267093	-0.189355	-0.112775		-0.213002	-0.271106	-0.169481
17		-0.221894	-0.245263	-0.132766		-0.187747	-0.314639	-0.215824
18		-0.173358	-0.185923	-0.129548		-0.156255	-0.246362	-0.11977
19		-0.20745	-0.175861	-0.0967158		-0.128868	-0.186607	-0.157027
20		-0.133348	-0.0873181	-0.127164		-0.180741	-0.179039	-0.139025
21		-0.11204	-0.0957668	-0.0876887		-0.132514	-0.159974	-0.0982065
22		-0.112174	-0.120897	-0.104151		-0.105103	-0.120755	-0.0879703
23		-0.0940535	-0.104654	-0.115022		-0.0765171	-0.152141	-0.107596
24		-0.0854339	-0.0644989	-0.10709		-0.0460336	-0.112813	-0.132061
25		-0.0784793	-0.0570528	-0.0846734		-0.0644292	-0.0709438	-0.140208
26		-0.0559419	-0.0212664	-0.104492		-0.0361894	-0.079946	-0.0558897
27		-0.0509467	-0.0435467	-0.111555		0.010243	-0.0375169	-0.10665
28		-0.0668462	-0.0296895	-0.0979424		0.0280812	-0.0419834	-0.0855957
29		-0.019146	-0.0382489	-0.0718214		0.0197727	-0.0106854	-0.123583
30		0.0251768	-0.047048	-0.0298386		-0.0056376	-0.015936	-0.174261
31		-0.0490378	-0.0163393	-0.0244819		-0.0025859	-0.0212377	-0.104258
32		-0.0515662	-0.0076182	-0.0304029		-0.0178335	-0.0057681	-0.097847
33		-0.0307763	-0.0382262	-0.0342378		0.0179026	-0.0214999	-0.0117272
34		0.0118545	-0.0116248	-0.0595419		-0.0177876	-0.0193716	-0.102692
35		-0.0461115	-0.0089991	-0.0965525		0.0190274	-0.0251579	-0.0646091
36		-0.0091732	-0.0426436	-0.052162		-0.0118883	0.0036161	-0.0470317
37		-0.0119535	0.012928	-0.065144		0.0429494	0.0238391	-0.0292868
38		-0.003219	-0.0295179	0.0181356		0.0175762	0.00258879	-0.0465427
39		0.00821014	-0.0003159	-0.0523485		0.0369864	0.00211495	-0.12235
40		0.02748	0.0146883	-0.0716355		0.0125756	-0.0086036	-0.051987
41		-0.0143135	0.00188598	-0.0293315		0.0215385	0.0253828	-0.0389537
42		-0.0112872	0.0213332	-0.0865323		-0.0340978	0.0458966	-0.108251
43		0.00044936	0.0446879	-0.076155		-0.0060125	0.0370616	-0.0706624
44		0.0540215	-0.0122886	-0.0251321		0.00723052	0.025999	-0.119583
45		-0.0011159	0.0171105	-0.0751029		0.0253764	0.0635625	-0.0456613
46		0.0697092	0.0406816	-0.0590058		0.0715169	0.0147983	0.00630966
47		0.0525125	0.0496052	-0.0156278		0.0258187	0.00574646	-0.045203
Statistical analysis for 2-way RM ANOVA in Figure 2d
Two-way RM ANOVA	Matching: Stacked						Šídák's multiple comparisons test	Time (min)	Mean Diff.	95.00% CI of diff.	Below threshold?	Summary	Adjusted P Value
Assume sphericity?	Yes						βARR1/2 DKO + mApple / βARR1/2 DKO + βARR2-mApple
Alpha	0.05							1	-0.01854	-0.1423 to 0.1053	No	ns	>0.9999
								2	-0.02607	-0.1499 to 0.09773	No	ns	>0.9999
Source of Variation	% of total variation	P value	P value summary	Significant?				3	0.002455	-0.1213 to 0.1263	No	ns	>0.9999
Time x Transfection	2.256	0.9979	ns	No				4	-0.03169	-0.1555 to 0.09211	No	ns	>0.9999
Time	77.21	<0.0001	****	Yes				5	0.02967	-0.09413 to 0.1535	No	ns	>0.9999
Transfection	0.05089	0.7559	ns	No				6	0.04418	-0.07962 to 0.1680	No	ns	>0.9999
Subject	1.837	0.0014	**	Yes				7	-0.04549	-0.1693 to 0.07831	No	ns	>0.9999
								8	0.0492	-0.07460 to 0.1730	No	ns	>0.9999
ANOVA table	SS	DF	MS	F (DFn, DFd)	P value			9	-0.00652	-0.1303 to 0.1173	No	ns	>0.9999
Time x Transfection	0.04404	47	0.0009371	F (47, 188) = 0.4840	P=0.9979			10	-0.004053	-0.1279 to 0.1197	No	ns	>0.9999
Time	1.508	47	0.03208	F (47, 188) = 16.57	P<0.0001			11	-0.008994	-0.1328 to 0.1148	No	ns	>0.9999
Transfection	0.0009935	1	0.0009935	F (1, 4) = 0.1108	P=0.7559			12	-0.001903	-0.1257 to 0.1219	No	ns	>0.9999
Subject	0.03586	4	0.008966	F (4, 188) = 4.631	P=0.0014			13	-0.0261	-0.1499 to 0.09770	No	ns	>0.9999
Residual	0.364	188	0.001936					14	0.03089	-0.09291 to 0.1547	No	ns	>0.9999
								15	-0.0004987	-0.1243 to 0.1233	No	ns	>0.9999
Difference between column means								16	-0.01326	-0.1371 to 0.1105	No	ns	>0.9999
Mean of βArr1/2 DKO + mApple	-0.06829							17	-0.02812	-0.1519 to 0.09568	No	ns	>0.9999
Mean of βArr1/2 DKO + βARR2-mApple	-0.06457							18	-0.03943	-0.1632 to 0.08437	No	ns	>0.9999
Difference between means	-0.003715							19	-0.01119	-0.1350 to 0.1126	No	ns	>0.9999
SE of difference	0.01116							20	0.002508	-0.1213 to 0.1263	No	ns	>0.9999
95% CI of difference	-0.03470 to 0.02727							21	-0.05032	-0.1741 to 0.07348	No	ns	>0.9999
								22	-0.03173	-0.1555 to 0.09207	No	ns	>0.9999
Data summary								23	0.007798	-0.1160 to 0.1316	No	ns	>0.9999
Number of columns (Transfection)	2							24	-0.007508	-0.1313 to 0.1163	No	ns	>0.9999
Number of rows (Time)	48							25	-0.01129	-0.1351 to 0.1125	No	ns	>0.9999
Number of subjects (Subject)	6							26	-0.01846	-0.1423 to 0.1053	No	ns	>0.9999
Number of missing values	0							27	0.003225	-0.1206 to 0.1270	No	ns	>0.9999
								28	0.02404	-0.09976 to 0.1478	No	ns	>0.9999
								29	0.03166	-0.09214 to 0.1555	No	ns	>0.9999
								30	0.004907	-0.1189 to 0.1287	No	ns	>0.9999
								31	-0.04804	-0.1718 to 0.07576	No	ns	>0.9999
								32	-0.01274	-0.1365 to 0.1111	No	ns	>0.9999
								33	-0.01062	-0.1344 to 0.1132	No	ns	>0.9999
								34	0.02931	-0.09450 to 0.1531	No	ns	>0.9999
								35	-0.02685	-0.1506 to 0.09695	No	ns	>0.9999
								36	0.02697	-0.09683 to 0.1508	No	ns	>0.9999
								37	0.01622	-0.1076 to 0.1400	No	ns	>0.9999
								38	0.03389	-0.08991 to 0.1577	No	ns	>0.9999
								39	-0.003925	-0.1277 to 0.1199	No	ns	>0.9999
								40	-0.01293	-0.1367 to 0.1109	No	ns	>0.9999
								41	-0.006183	-0.1300 to 0.1176	No	ns	>0.9999
								42	0.01658	-0.1072 to 0.1404	No	ns	>0.9999
								43	-0.006655	-0.1305 to 0.1171	No	ns	>0.9999
								44	-0.002865	-0.1267 to 0.1209	No	ns	>0.9999
								45	-0.03432	-0.1581 to 0.08948	No	ns	>0.9999
								46	0.03413	-0.08967 to 0.1579	No	ns	>0.9999
								47	0.01375	-0.1101 to 0.1375	No	ns	>0.9999
								48	-0.03338	-0.1572 to 0.09042	No	ns	>0.9999

## Sheet: Figure 3b
Figure 3b
Time (min)		Vehicle						Iso + Flag-β2AR					Iso					VIP						NECA (A2bR)
0		-0.0221162	-0.00279431	-0.0190895	0.0203622	0.0236378		0.0560367	-0.0153809	-0.0135173	-0.0075322		-0.0189008	-0.0487862	0.00916051	-0.0100658		-0.0312822	0.022741	-0.0666658	-0.0544956	-0.0548601		-0.0547914	-0.0114424	-0.0672284	-0.0554415
0.166667		-0.0405269	-0.0059018	-0.00201103	0.00390418	0.0445355		0.0307902	-0.0252286	-0.0150192	-0.0166244		-0.00212615	-0.0216982	0.0147647	0.0104392		-0.0135732	0.0217423	-0.0344156	-0.0335255	-0.0106167		-0.0304126	0.013137	-0.0425294	-0.0354928
0.333333		-0.030909	-0.00655476	0.00411696	0.00366267	0.0296841		0.0277259	-0.0189583	-0.038084	-0.0234683		-0.0120669	-0.0323922	0.0191167	0.00357248		-0.0076648	0.018337	-0.0250962	-0.0235735	-0.0142878		-0.0343851	0.0137716	-0.0373004	-0.0330438
0.5		-0.0230852	-0.010695	0.00300727	-0.0116209	0.0423938		0.0323736	-0.0230371	-0.0293878	-0.0311892		-0.0151492	-0.0138872	0.000410198	0.00699022		-0.0015372	0.0210409	-0.0277987	-0.0175115	-0.0013833		-0.0279179	0.0165043	-0.0410336	-0.0173163
0.666667		-0.0179943	-0.00320255	0.0161119	-0.00830584	0.0133908		0.0362192	-0.00566859	-0.0241966	-0.034864		-0.011245	-0.00578953	0.00957827	0.0125077		0.00856463	0.0371957	0.00192456	0.00109927	0.0152511		-0.00998786	0.0252328	-0.021911	-0.0132071
0.833333		-0.0142779	-0.000414082	0.0179617	-0.00570594	0.00243616		0.0364231	0.0022791	-0.0164445	-0.0247264		-0.0136494	-0.000280232	0.00976819	0.0074174		0.0155726	0.0374182	0.00127194	0.0151655	0.0269442		-0.000841102	0.0240173	-0.0152991	-6.467e-05
1		-0.0133757	-0.00270998	0.0267544	-0.00904307	-0.0016257		0.0385125	0.0025229	-0.0151634	-0.0078639		-0.00524529	0.000123108	0.0181711	0.0159337		0.0134715	0.0356184	0.0146975	0.0110068	0.0288405		-0.000703662	0.0283895	-0.0043663	0.0141445
1.16667		-0.0137851	-0.00542299	0.0258153	-0.00617251	-0.0004347		0.0173858	-0.00190162	-0.0272732	-0.0085773		-0.00166024	-0.00129395	0.0190967	0.0192743		0.00907727	0.0332502	0.00255785	0.0103579	0.0290226		-0.000708738	0.0314562	-0.00833611	0.015108
1.33333		-0.0127278	-0.00237274	0.0237842	-0.00873999	5.6294e-05		0.0151017	-0.000533606	-0.0197665	-0.0027915		0.00978574	5.244e-06	0.0164439	0.0109138		0.00961401	0.0187848	0.0097074	0.00199774	0.0218903		-0.0177006	0.0296694	-0.0103614	0.0290153
1.5		-0.0134119	-0.00468044	0.0261272	-0.00828753	0.00025268		0.011146	-0.00467114	-0.020759	-0.0061039		0.00958125	0.00270285	0.0119389	0.00507863		0.00675847	0.0253778	0.0114887	-0.0066076	0.0178705		-0.0144958	0.0299174	-0.00349938	0.0443684
1.66667		-0.00852746	-0.0044184	0.0239432	-0.0152565	0.00425912		0.0211764	-0.00100033	-0.0147109	-0.0111394		0.00203126	0.00988537	0.0125394	0.00844168		0.00136378	0.027642	0.00710418	0.00691416	0.0204152		-0.0119583	0.0148443	0.00355186	0.0251597
1.83333		-0.0031878	-0.0135216	0.0194577	-0.00904302	0.00629469		0.0146511	0.00280613	-0.0144472	-0.0104211		0.00854219	0.0168119	0.00758912	0.0100095		0.00271377	0.0275035	0.0125426	0.00084034	0.0294492		-0.0011015	0.00721213	0.00289217	0.0220565
2		-0.00393001	0.00030278	0.00557322	-0.00473502	0.00278903		0.00825841	0.00327989	-0.00144563	-0.0076524		-0.00181181	0.0257092	0.0010031	0.00921521		-0.0014895	0.0274264	0.0119325	0.00260981	0.0458739		-0.00237532	0.00390255	0.00924194	0.0148213
2.16667		-0.00679505	-0.00487518	0.00548623	-0.000512802	0.00669681		-0.01159	-0.0019563	-0.000737902	-0.0038586		0.00326231	0.0180248	-0.00660057	0.0074532		-0.001983	0.0375652	0.0117993	-0.0013533	0.0397816		0.00508062	0.00999112	0.00183972	0.0103319
2.33333		-0.000403002	-0.00207357	-0.00279405	0.000549978	0.00472065		-0.00219117	-0.00187641	-0.00482214	-2.494e-05		0.000293848	0.0183402	0.00298721	0.0104496		-0.0052242	0.0358714	0.0101142	-0.0011479	0.023482		-0.00497543	0.0035515	0.00357019	0.00531724
2.5		6.8094e-05	-0.00246567	-0.0013634	-0.00674561	0.0105066		-0.0111423	4.4744e-05	2.1434e-05	0.00212748		0.002928	0.0195075	0.000102714	0.00775915		-0.0089645	-0.0100631	0.0167035	0.00078585	0.0165976		-0.00297993	0.00313488	0.00458491	0.00170003
2.66667		0.00385806	-0.00235848	0.00674085	-0.0085924	0.00035198		-0.00781245	0.0031299	0.00146725	-0.0016808		0.000572668	0.0151901	0.0120599	-0.0071293		0.00049403	-0.0147769	0.0297034	0.00332612	0.0189206		0.00520508	0.0131116	0.0181678	0.00903834
2.83333		0.00145608	0.00647719	0.00421139	-0.00662769	-0.005517		-0.0154358	0.00252801	-0.0100949	0.00341779		0.00388798	0.00321625	0.0106337	0.00627432		-0.0017367	-0.0187304	0.0246973	0.00320475	0.00880113		0.00334261	0.02265	0.0236523	0.00936276
3		0.0104457	0.00410872	0.00524225	-0.00251151	-0.0172852		-0.0109639	0.00690348	-0.00260287	0.0135554		0.00664306	0.0149123	0.0193281	0.0162842		0.00852655	-0.0101774	0.0246593	0.0100652	-0.0036105		0.0156409	0.0349039	0.0262707	0.0139661
3.16667		0.0133462	0.00573791	-0.00291047	-0.00203631	-0.0141373		-0.0146132	0.000384648	0.010235	0.014045		0.0156867	0.00734731	0.00893489	0.0240113		0.00169014	-0.0128349	0.0135535	0.00459365	-0.0058824		0.0141068	0.0214082	0.0303542	0.00164418
3.33333		0.00848369	0.00870566	-0.00662222	0.00568002	-0.0162471		-0.0117573	0.00179906	0.0135383	0.00724508		0.00734257	0.00780042	-0.0041916	0.00720283		0.00304514	-0.0204589	0.011409	0.00620701	-0.012506		0.00782543	-0.00252789	0.0118226	-0.0032208
3.5		0.0117768	0.00693443	-0.00217629	-0.00115851	-0.0153764		-0.00798549	0.00674861	0.016159	0.014843		0.00752779	6.0614e-05	-0.00949561	0.00061147		0.00084324	-0.0264521	0.0114525	0.00712617	-0.0261994		0.0159054	-0.0226477	0.0215401	0.00910842
3.66667		0.0149658	0.0136783	0.00370356	-0.00147696	-0.0308706		-0.0109738	0.00309737	0.0201316	0.00265316		0.00736864	-0.0105714	-0.0174089	-0.0167122		-0.004708	-0.0346019	0.00748557	-0.0037023	-0.0195194		0.0122249	-0.0235647	0.0201192	-0.0003922
3.83333		0.0162279	0.00883842	-0.0113745	0.00779062	-0.0214824		-0.0175556	0.00690563	0.0171475	0.00655243		-0.00546122	-0.00629683	-0.0182195	-0.0161944		-0.0102761	-0.0396052	-0.0057144	0.00078858	-0.032321		0.0086186	-0.0339683	0.0101637	-0.0029338
4		0.0234512	0.00400276	-0.0180469	0.0107998	-0.0202069		-0.0334574	0.00933612	0.024746	-0.0007348		-0.000419614	-0.0132744	-0.0291371	-0.0202063		-0.0053435	-0.0358652	-0.0129861	-0.0041168	-0.0343935		0.0132028	-0.0307275	0.0167356	-0.0119079
4.16667		0.0290432	-0.00188604	-0.0277657	0.0165749	-0.0159664		-0.0425663	0.0120813	0.0351029	0.00560494		0.00448422	-0.00707516	-0.0263314	-0.0122964		-0.0030358	-0.032808	-0.0017766	-0.0030044	-0.0249188		0.0176307	-0.0333046	0.00499314	-0.0112206
4.33333		0.0248551	-0.0029731	-0.0240247	0.017482	-0.0153393		-0.0294381	0.0116089	0.0269739	0.0236547		0.0090032	-0.00333633	-0.0289121	-0.0117055		0.00258593	-0.037557	-0.0060263	0.00147823	-0.0322841		0.0122214	-0.039347	0.00133728	-0.0114853
4.5		0.0196473	0.00175147	-0.031252	0.0163813	-0.0065281		-0.0317525	0.007781	0.0302133	0.0271941		0.00937866	0.0017282	-0.0207605	-0.0173065		0.00628351	-0.030331	-0.0106211	0.00172752	-0.0354712		0.0144544	-0.0322153	0.00010112	-0.0081449
4.66667		0.0123805	0.01198	-0.0251275	0.00664169	-0.0058746		-0.0186119	0.00534278	0.0296006	0.0225464		0.015194	0.00435437	-0.0148524	-0.0197217		0.00634105	-0.0302463	-0.0102342	0.00968382	-0.004871		0.022049	-0.0410222	0.0120632	-0.003314
4.83333		0.0146938	0.00598541	-0.023936	0.00665718	-0.0034004		-0.0304997	0.00479122	0.022558	0.0266481		-0.0230743	0.00155184	-0.0102295	-0.0335667		-0.0025536	-0.041551	-0.0063122	0.0138953	0.00517942		0.0256623	-0.0388663	0.0112235	-0.005602
5		0.0203539	0.00081767	-0.0195432	8.558e-05	-0.0017139		-0.0374537	0.00684211	0.0205782	0.0291656		-0.0127041	-0.00259007	-0.0174883	-0.0349351		0.00242664	-0.0314552	-0.0271577	0.0361647	-0.0351946		0.0221644	-0.0371718	0.0176399	-0.0123549
5.33333		0.0272428	-0.00422401	-0.049764	0.0256911	0.00105414		-0.130606	-0.108936	-0.248919	-0.124412		-0.0271946	-0.0427236	-0.0347861	-0.0500872		-0.0474165	-0.0113105	-0.0803732	-0.0786128	-0.0803308		0.0236207	-0.0302051	-0.0306435	-0.0417884
5.5		0.0270809	-0.00588152	-0.0419887	0.00861343	0.0121759		-0.216219	-0.211165	-0.334564	-0.212101		-0.0391297	-0.0540667	-0.0551643	-0.067856		-0.0933175	-0.0466643	-0.0968005	-0.117259	-0.113183		0.0241414	-0.0220252	-0.022298	-0.0380312
5.66667		0.0140021	-0.00895585	-0.0397855	0.0116747	0.0230646		-0.261254	-0.294367	-0.4048	-0.311555		-0.0463125	-0.0735123	-0.0585984	-0.0815273		-0.123931	-0.0798839	-0.104941	-0.143338	-0.113144		0.0113668	-0.0337899	-0.03541	-0.0373485
5.83333		0.00331827	-0.00831933	-0.0284433	0.0139363	0.019508		-0.305669	-0.364033	-0.454229	-0.363833		-0.0655226	-0.0900757	-0.0818189	-0.0917598		-0.140597	-0.0969633	-0.11511	-0.154528	-0.11527		-0.00514328	-0.0370771	-0.0473144	-0.0544663
6		0.00174598	-0.012736	-0.0273565	0.0129454	0.0254011		-0.346374	-0.40191	-0.489475	-0.406478		-0.074032	-0.0850474	-0.0887071	-0.0882313		-0.14557	-0.0956449	-0.118829	-0.153477	-0.0995693		-0.0101379	-0.0443671	-0.0637267	-0.0655092
6.16667		-0.00135454	-0.00495308	-0.0220107	0.00447952	0.0238388		-0.384729	-0.439225	-0.518084	-0.439197		-0.0795994	-0.0976696	-0.0834443	-0.0863821		-0.144262	-0.0920508	-0.115444	-0.148683	-0.114545		-0.0132783	-0.0535142	-0.0656232	-0.0790238
6.33333		0.000703942	-0.0033147	-0.0186087	0.00474907	0.0164703		-0.415282	-0.464425	-0.537915	-0.469553		-0.0777631	-0.0955122	-0.0775688	-0.0934536		-0.140871	-0.0971242	-0.126631	-0.139935	-0.103939		-0.0150728	-0.0508267	-0.0737426	-0.0838222
6.5		-0.00790221	0.00229859	-0.0254589	0.0158346	0.0152279		-0.436418	-0.490562	-0.559351	-0.493955		-0.0796245	-0.0956321	-0.0738289	-0.100024		-0.138978	-0.102518	-0.114467	-0.140049	-0.0898072		-0.0196215	-0.0461604	-0.0802937	-0.0900969
6.66667		-0.00563029	-0.0126571	-0.0243671	0.0120335	0.030621		-0.447313	-0.504218	-0.574153	-0.517052		-0.0882897	-0.102571	-0.0702798	-0.0989269		-0.144732	-0.100995	-0.115138	-0.131316	-0.0899242		-0.028364	-0.0417171	-0.0749582	-0.0907176
6.83333		-0.00616995	-0.00355181	-0.0350179	0.0130436	0.0316961		-0.459362	-0.516959	-0.590328	-0.534235		-0.0816495	-0.105786	-0.0756292	-0.0938758		-0.138968	-0.104635	-0.114562	-0.126585	-0.0934382		-0.0239703	-0.0387603	-0.0620287	-0.0906818
7		-0.00333828	-0.00491437	-0.0363697	0.01225	0.0323724		-0.486729	-0.538184	-0.603359	-0.554972		-0.0802494	-0.112482	-0.0753815	-0.0929191		-0.143938	-0.106865	-0.120934	-0.121671	-0.0784414		-0.0338512	-0.0397196	-0.0754325	-0.0942683
7.16667		-0.00190787	-0.00690406	-0.0347863	0.0157301	0.0278682		-0.497537	-0.547336	-0.606745	-0.56999		-0.085422	-0.114449	-0.0798347	-0.0843188		-0.148068	-0.101425	-0.115667	-0.125661	-0.0976002		-0.0370977	-0.0446644	-0.0885306	-0.0957106
7.33333		-0.00780134	-0.00162495	-0.0323496	0.0104022	0.0313737		-0.515367	-0.553709	-0.618868	-0.578136		-0.089541	-0.122803	-0.0718393	-0.088779		-0.142201	-0.101768	-0.106405	-0.114182	-0.0801686		-0.0448333	-0.0493291	-0.0850289	-0.105868
7.5		-0.00352308	-0.00127744	-0.0250101	0.0125519	0.0172587		-0.517395	-0.564965	-0.624946	-0.581818		-0.0929333	-0.120178	-0.0742011	-0.0975248		-0.141663	-0.104569	-0.0995063	-0.109577	-0.102461		-0.0579589	-0.0645848	-0.10234	-0.11358
7.66667		0.00406125	-0.00386393	-0.0229309	0.00697997	0.0157537		-0.534357	-0.575039	-0.63106	-0.591908		-0.099521	-0.134656	-0.078159	-0.101373		-0.142139	-0.104077	-0.102361	-0.12222	-0.107971		-0.0614268	-0.0808955	-0.105277	-0.114816
7.83333		0.00846716	0.00501379	-0.0278238	0.00544864	0.00889419		-0.536721	-0.576806	-0.644762	-0.602651		-0.10004	-0.130982	-0.0814227	-0.108734		-0.14574	-0.101947	-0.122908	-0.117102	-0.117006		-0.0638301	-0.0947923	-0.120981	-0.122219
8		-0.00124736	0.00250204	-0.0326963	0.0162263	0.0152153		-0.529944	-0.574878	-0.640381	-0.598099		-0.0945594	-0.134727	-0.079837	-0.108141		-0.142571	-0.0991883	-0.109044	-0.0923113	-0.121407		-0.0680869	-0.0932592	-0.120882	-0.110636
8.16667		-0.0068924	0.0061854	-0.0406747	0.0248313	0.0165504		-0.546422	-0.575349	-0.641872	-0.595698		-0.0873501	-0.125358	-0.0831317	-0.0971013		-0.145321	-0.0966501	-0.112244	-0.0923685	-0.123117		-0.0703433	-0.0887277	-0.110371	-0.111237
8.33333		-0.0174783	0.00459901	-0.0421433	0.0346589	0.0203637		-0.542696	-0.577184	-0.642191	-0.598668		-0.0960066	-0.125668	-0.0868712	-0.085202		-0.14616	-0.0978248	-0.107543	-0.0910237	-0.116106		-0.0737475	-0.094698	-0.123906	-0.123334
8.5		-0.0160067	-0.00252432	-0.0417751	0.0372031	0.023103		-0.544794	-0.572759	-0.645082	-0.596507		-0.0930132	-0.122438	-0.0799549	-0.0795335		-0.147384	-0.0919082	-0.0932619	-0.0861459	-0.113994		-0.067773	-0.0906205	-0.119765	-0.113453
8.66667		-0.0131438	0.00116193	-0.0400299	0.030638	0.0213737		-0.550806	-0.580711	-0.641646	-0.592129		-0.0847551	-0.136174	-0.0879736	-0.0716757		-0.146915	-0.0955335	-0.100634	-0.0781755	-0.127848		-0.074878	-0.0969586	-0.129003	-0.132519
8.83333		-0.0167374	0.00436385	-0.0383774	0.0169344	0.0338166		-0.564942	-0.584615	-0.642381	-0.584428		-0.0697368	-0.129376	-0.0655262	-0.0607338		-0.140642	-0.0895034	-0.0987404	-0.0754003	-0.120519		-0.0807379	-0.0976442	-0.123008	-0.117685
9		-0.0164163	0.00972849	-0.0401088	0.0172742	0.0295224		-0.558576	-0.583745	-0.645774	-0.582137		-0.0527766	-0.129018	-0.060999	-0.0708437		-0.137509	-0.0880935	-0.109536	-0.0649346	-0.117729		-0.0848188	-0.0959024	-0.128754	-0.118338
9.16667		-0.01087	0.00227324	-0.0337736	0.0168652	0.0255051		-0.565606	-0.582124	-0.652282	-0.579559		-0.0387738	-0.120198	-0.0579538	-0.0728748		-0.134297	-0.0815292	-0.112062	-0.0603088	-0.113961		-0.0876472	-0.10012	-0.145612	-0.11636
9.33333		-0.0203917	0.0157869	-0.0390022	0.0187268	0.0248802		-0.571126	-0.582001	-0.649555	-0.581668		-0.0499419	-0.117617	-0.0589152	-0.0687501		-0.131409	-0.0794807	-0.110474	-0.0559674	-0.121733		-0.0982107	-0.0948085	-0.146946	-0.115055
9.5		-0.0165229	0.0138977	-0.040307	0.00768628	0.0352458		-0.577781	-0.587628	-0.660604	-0.588255		-0.0540342	-0.118538	-0.0592	-0.070401		-0.144886	-0.0798741	-0.106257	-0.0611931	-0.136689		-0.102223	-0.101124	-0.152681	-0.114338
9.66667		-0.0153796	0.00152684	-0.0381726	0.0123132	0.0397121		-0.581324	-0.590154	-0.657868	-0.594287		-0.0682325	-0.118792	-0.062526	-0.0757843		-0.142896	-0.081993	-0.112412	-0.0664284	-0.132533		-0.0968222	-0.104721	-0.155114	-0.105471
9.83333		-0.0176236	0.00801605	-0.0451519	0.0109137	0.0438458		-0.580428	-0.593476	-0.660648	-0.599417		-0.0786942	-0.111006	-0.065412	-0.0727345		-0.145804	-0.0728826	-0.119086	-0.0799007	-0.13325		-0.0997948	-0.108414	-0.156881	-0.104454
10		-0.00591996	0.00423969	-0.0565178	0.011838	0.04636		-0.584752	-0.596532	-0.665386	-0.599679		-0.0805884	-0.118016	-0.0687261	-0.0781622		-0.146037	-0.0803264	-0.122542	-0.0767166	-0.152708		-0.113244	-0.10685	-0.157121	-0.110325
10.1667		-0.00583512	0.00170672	-0.0450258	0.00539793	0.0437563		-0.575773	-0.588609	-0.660716	-0.602462		-0.0784827	-0.115761	-0.0523206	-0.0681553		-0.134025	-0.0821332	-0.116571	-0.0818297	-0.147844		-0.110116	-0.103362	-0.154686	-0.1166
10.3333		-0.0048505	0.00880139	-0.0474067	0.0100789	0.0333769		-0.587203	-0.588956	-0.658645	-0.601309		-0.077269	-0.122517	-0.061045	-0.0631937		-0.131773	-0.0929338	-0.109328	-0.0834805	-0.146526		-0.113686	-0.0999585	-0.163218	-0.137
10.5		-0.013271	0.00586023	-0.0409857	0.0153802	0.0330163		-0.589459	-0.589621	-0.671813	-0.606761		-0.0725671	-0.128466	-0.0459867	-0.0678774		-0.145419	-0.101285	-0.112945	-0.0811523	-0.169323		-0.115109	-0.104647	-0.151628	-0.140609
10.6667		-0.0243363	0.00843048	-0.0377762	0.0112939	0.0423881		-0.594213	-0.594769	-0.667689	-0.610607		-0.0700532	-0.121332	-0.0464574	-0.0658969		-0.153669	-0.110375	-0.123088	-0.0847376	-0.167997		-0.118156	-0.0992029	-0.150798	-0.150929
10.8333		-0.0264149	0.0125364	-0.0348142	0.0142634	0.0344293		-0.595134	-0.592759	-0.668906	-0.613872		-0.0655224	-0.122947	-0.0561773	-0.0596795		-0.15022	-0.102744	-0.121183	-0.0861245	-0.164012		-0.115105	-0.102808	-0.146041	-0.152019
11		-0.0316438	0.0185466	-0.0398263	0.0168985	0.036025		-0.597607	-0.589488	-0.674399	-0.617628		-0.0624411	-0.116644	-0.0549049	-0.0554273		-0.141997	-0.102192	-0.117678	-0.0858346	-0.159534		-0.116387	-0.112143	-0.172093	-0.154488
11.1667		-0.0341482	0.0266636	-0.0397428	0.0100389	0.0371885		-0.607047	-0.596208	-0.669716	-0.622875		-0.0704368	-0.123554	-0.0558719	-0.0567066		-0.142051	-0.101711	-0.110446	-0.0844423	-0.154566		-0.117876	-0.114643	-0.161223	-0.167461
11.3333		-0.03024	0.031329	-0.0548669	0.0160844	0.0376934		-0.612177	-0.599079	-0.678038	-0.621869		-0.0733786	-0.12847	-0.0506	-0.0501912		-0.149813	-0.106727	-0.132048	-0.0891016	-0.170492		-0.119612	-0.128198	-0.165988	-0.172774
11.5		-0.0262306	0.0267633	-0.0539326	0.00729494	0.0461049		-0.619489	-0.602303	-0.679067	-0.62901		-0.0698125	-0.131061	-0.0592927	-0.0555532		-0.150137	-0.112959	-0.125706	-0.0828044	-0.159474		-0.131365	-0.122229	-0.168714	-0.176462
11.6667		-0.0262206	0.0323185	-0.0509262	0.0181804	0.026648		-0.616296	-0.604206	-0.691161	-0.62935		-0.0729796	-0.126547	-0.0612115	-0.058382		-0.154007	-0.108695	-0.126295	-0.100044	-0.157991		-0.135363	-0.127838	-0.181153	-0.177864
11.8333		-0.0294102	0.0300333	-0.056714	0.0248025	0.0312885		-0.624513	-0.598407	-0.687529	-0.630786		-0.0713495	-0.128652	-0.0543047	-0.0589581		-0.145569	-0.105005	-0.128899	-0.0850834	-0.152879		-0.131191	-0.11601	-0.192498	-0.185625
12		-0.0332289	0.0350767	-0.0614695	0.0255074	0.0341143		-0.606534	-0.590117	-0.673597	-0.623218		-0.0689523	-0.124689	-0.0490182	-0.0572663		-0.139122	-0.100304	-0.0981567	-0.0786485	-0.13714		-0.117871	-0.113885	-0.182157	-0.180939
12.1667		-0.0393276	0.0375883	-0.0640593	0.0353837	0.0304149		-0.615029	-0.593935	-0.679851	-0.622616		-0.0753325	-0.128423	-0.0470818	-0.0562053		-0.149393	-0.103193	-0.0961437	-0.0774705	-0.136896		-0.133412	-0.125179	-0.183882	-0.182881
12.3333		-0.0415892	0.044027	-0.0621405	0.0403501	0.0193526		-0.618434	-0.594205	-0.681032	-0.632826		-0.0767354	-0.130458	-0.0524111	-0.0501536		-0.145608	-0.103532	-0.0898316	-0.0801466	-0.146446		-0.127605	-0.129363	-0.187069	-0.188
12.5		-0.0483911	0.0479872	-0.0686246	0.0454551	0.0235734		-0.611742	-0.594175	-0.689584	-0.64039		-0.0827439	-0.131265	-0.0582245	-0.0458794		-0.150796	-0.110841	-0.11977	-0.0895747	-0.158458		-0.123248	-0.145883	-0.199749	-0.198812
12.6667		-0.0460471	0.0472567	-0.0667519	0.0477444	0.0177979		-0.624611	-0.597544	-0.693313	-0.637084		-0.0855499	-0.128248	-0.0571506	-0.0424782		-0.147684	-0.112391	-0.11727	-0.0855244	-0.165725		-0.127643	-0.150132	-0.190282	-0.194801
12.8333		-0.0454743	0.0461973	-0.0663102	0.0359461	0.0296411		-0.627984	-0.598101	-0.700914	-0.639449		-0.0719437	-0.140343	-0.0597314	-0.0331555		-0.147269	-0.110089	-0.126381	-0.0773036	-0.18033		-0.124266	-0.146907	-0.191502	-0.206358
13		-0.0418129	0.0443747	-0.0645909	0.0230148	0.0390142		-0.624882	-0.593483	-0.690375	-0.625079		-0.0607317	-0.133632	-0.0581306	-0.022733		-0.134439	-0.100411	-0.1208	-0.0794035	-0.185932		-0.120417	-0.141281	-0.176292	-0.194434
13.1667		-0.0430854	0.0418689	-0.0652405	0.0251779	0.0412791		-0.640337	-0.592773	-0.687877	-0.625643		-0.0457709	-0.122496	-0.0658397	-0.0344373		-0.134526	-0.101328	-0.124403	-0.0682252	-0.1803		-0.125034	-0.140346	-0.179541	-0.180465
13.3333		-0.0465827	0.0506911	-0.068749	0.0239865	0.0406541		-0.641199	-0.596678	-0.68757	-0.620978		-0.053391	-0.133111	-0.0535458	-0.0330256		-0.140865	-0.105606	-0.121305	-0.0775937	-0.180919		-0.122959	-0.142736	-0.187747	-0.183357
13.5		-0.0521635	0.0434019	-0.0643194	0.0245375	0.0485435		-0.651996	-0.598942	-0.689748	-0.634978		-0.0530763	-0.12866	-0.0619971	-0.0535828		-0.147939	-0.105176	-0.124144	-0.0668616	-0.180377		-0.128681	-0.138137	-0.190875	-0.186149
13.6667		-0.0523217	0.0471519	-0.066626	0.0183089	0.0534869		-0.649637	-0.60613	-0.689659	-0.644693		-0.0683793	-0.124237	-0.0609716	-0.0481727		-0.147563	-0.105602	-0.123804	-0.0744584	-0.169481		-0.12234	-0.139659	-0.192577	-0.186038
13.8333		-0.0590443	0.0478203	-0.0679573	0.0177434	0.0614379		-0.663403	-0.611097	-0.693019	-0.644988		-0.0744597	-0.130309	-0.055044	-0.0589021		-0.14201	-0.0949449	-0.138638	-0.0706108	-0.180654		-0.125608	-0.14321	-0.204886	-0.171819
14		-0.0515088	0.0527093	-0.0742572	0.0216387	0.0514181		-0.645215	-0.610178	-0.693356	-0.646914		-0.0663271	-0.133581	-0.0422394	-0.0577135		-0.140841	-0.0918274	-0.118666	-0.0680027	-0.169056		-0.115505	-0.142499	-0.194754	-0.176545
14.1667		-0.0540853	0.0645252	-0.0784528	0.0227687	0.0452442		-0.647161	-0.604329	-0.686638	-0.642929		-0.0608361	-0.125119	-0.0401641	-0.0365874		-0.139649	-0.0810463	-0.103688	-0.0594389	-0.18334		-0.107965	-0.138011	-0.191118	-0.172142
14.3333		-0.0541625	0.0597943	-0.0646465	0.0258635	0.0331513		-0.644994	-0.604448	-0.692094	-0.644618		-0.066164	-0.129241	-0.0282024	-0.0457512		-0.138757	-0.0828366	-0.113294	-0.0639538	-0.189506		-0.119089	-0.131246	-0.190289	-0.178406
14.5		-0.0490415	0.0600569	-0.0702915	0.0247524	0.0345237		-0.655199	-0.609478	-0.693188	-0.652885		-0.0714193	-0.131588	-0.0235321	-0.0419859		-0.138132	-0.0484533	-0.121151	-0.0783402	-0.185667		-0.122172	-0.131872	-0.20344	-0.200264
14.6667		-0.0450794	0.0499785	-0.070988	0.030536	0.0355529		-0.663695	-0.610955	-0.701439	-0.655979		-0.0774887	-0.135797	-0.030102	-0.0411169		-0.137185	-0.0495048	-0.117029	-0.0785683	-0.182869		-0.12258	-0.126646	-0.204999	-0.197909
14.8333		-0.0424824	0.0510467	-0.0738585	0.0247476	0.0405466		-0.661039	-0.613275	-0.697428	-0.65807		-0.0754217	-0.131627	-0.0205954	-0.0414578		-0.144444	-0.0525986	-0.12061	-0.0733509	-0.192872		-0.120323	-0.127214	-0.20191	-0.214617
15		-0.0455399	0.055189	-0.0807173	0.0273639	0.0437043		-0.658202	-0.615051	-0.702702	-0.657307		-0.0716394	-0.125226	-0.0292242	-0.0387909		-0.142779	-0.0585135	-0.112891	-0.0745198	-0.190751		-0.115486	-0.139703	-0.225268	-0.215692
15.1667		-0.0526842	0.0478356	-0.0652129	0.0334662	0.0365953		-0.655638	-0.621297	-0.696843	-0.66442		-0.0742664	-0.136617	-0.0247948	-0.0339239		-0.140257	-0.0565298	-0.115896	-0.0806669	-0.173447		-0.122036	-0.152052	-0.224705	-0.217492
15.3333		-0.0499036	0.0529326	-0.0586562	0.0229781	0.0326491		-0.663613	-0.622882	-0.707305	-0.663516		-0.0683204	-0.128294	-0.0309764	-0.0323341		-0.142191	-0.0478364	-0.113683	-0.082246	-0.182602		-0.120965	-0.143907	-0.227275	-0.204005
15.5		-0.044665	0.0622589	-0.045613	0.0342753	-0.0062562		-0.647501	-0.619776	-0.706	-0.658663		-0.0641711	-0.123611	-0.0217115	-0.0205267		-0.137799	-0.0434239	-0.116078	-0.0861921	-0.180683		-0.120242	-0.137056	-0.225403	-0.200887
15.6667		-0.0513227	0.0590443	-0.0496938	0.0431193	-0.0011471		-0.642516	-0.61656	-0.7035	-0.65551		-0.0630931	-0.111885	-0.00876192	-0.029905		-0.138539	-0.0419232	-0.106295	-0.0676207	-0.183879		-0.114541	-0.133517	-0.223221	-0.216679
15.8333		-0.0421354	0.0491475	-0.0635955	0.0407845	0.015799		-0.636267	-0.609514	-0.691975	-0.64786		-0.053761	-0.110427	-0.00252983	-0.0156921		-0.132211	-0.039562	-0.0908754	-0.0678689	-0.160416		-0.104694	-0.129265	-0.208661	-0.200553
16		-0.0454078	0.0530537	-0.0703585	0.0448018	0.0179108		-0.634951	-0.607287	-0.696869	-0.653788		-0.0468994	-0.104043	-0.00199568	-0.0301582		-0.128458	-0.0369603	-0.0980553	-0.0682661	-0.151809		-0.100899	-0.125495	-0.205806	-0.203044
16.1667		-0.0505919	0.0633798	-0.0720516	0.0464119	0.0128518		-0.64357	-0.609369	-0.69661	-0.647837		-0.0594597	-0.100353	-0.008113	-0.0252338		-0.140742	-0.0405739	-0.0953011	-0.0661425	-0.157541		-0.110394	-0.124896	-0.216336	-0.20719
16.3333		-0.0530262	0.0675194	-0.0768203	0.0550757	0.0072515		-0.643054	-0.612513	-0.695271	-0.654766		-0.0618864	-0.111965	-0.00481758	-0.0297839		-0.137477	-0.0439723	-0.0973631	-0.0743473	-0.148686		-0.103614	-0.125698	-0.216891	-0.207954
16.5		-0.0555148	0.0593422	-0.0713956	0.0639181	0.00365005		-0.637657	-0.618323	-0.698702	-0.652797		-0.0596862	-0.118448	0.000712368	-0.0283327		-0.136149	-0.0444773	-0.103612	-0.0732317	-0.159235		-0.107441	-0.124917	-0.220411	-0.210051
16.6667		-0.0560476	0.052422	-0.067083	0.0698703	0.0008383		-0.641772	-0.61637	-0.694698	-0.658743		-0.052356	-0.117191	-0.00311484	-0.0279273		-0.128689	-0.0434086	-0.0910567	-0.072255	-0.177359		-0.101435	-0.121545	-0.219866	-0.216364
16.8333		-0.0588092	0.0559215	-0.0715369	0.0687234	0.00570132		-0.645417	-0.616653	-0.697669	-0.656994		-0.0483045	-0.119229	-0.00114206	-0.0245119		-0.133013	-0.0407648	-0.0975252	-0.0794017	-0.167943		-0.112199	-0.138977	-0.223258	-0.216803
17		-0.0593419	0.0568293	-0.0658722	0.061276	0.00710883		-0.653642	-0.617671	-0.693616	-0.652326		-0.0462774	-0.125258	-0.00366648	-0.0149446		-0.132976	-0.0355813	-0.0927351	-0.0619246	-0.180063		-0.118095	-0.142531	-0.223143	-0.21875
17.1667		-0.053418	0.0544268	-0.0682686	0.0543784	0.0128813		-0.655433	-0.616039	-0.692617	-0.652499		-0.0435807	-0.117127	-0.00934408	-0.0175163		-0.133374	-0.0417603	-0.105885	-0.0527772	-0.181		-0.115353	-0.135473	-0.219926	-0.218666
17.3333		-0.0568378	0.0485223	-0.0705782	0.0590073	0.0198864		-0.648826	-0.614434	-0.702284	-0.649746		-0.0557864	-0.116561	-0.0269022	-0.0182167		-0.152643	-0.0419213	-0.107754	-0.0619507	-0.188364		-0.125989	-0.14097	-0.219407	-0.216368
17.5		-0.0636469	0.0604109	-0.0687618	0.0449501	0.0270477		-0.652099	-0.621977	-0.699687	-0.654751		-0.0522578	-0.117123	-0.0197476	-0.0204716		-0.139264	-0.0387419	-0.119019	-0.0749217	-0.18757		-0.128154	-0.147009	-0.218195	-0.220012
17.6667		-0.0566914	0.0490442	-0.0726103	0.0467128	0.0335447		-0.650829	-0.622749	-0.695549	-0.658634		-0.0430248	-0.121671	-0.016502	-0.0185798		-0.139777	-0.0273549	-0.112257	-0.0810745	-0.189874		-0.121318	-0.143781	-0.20997	-0.221957
17.8333		-0.0559783	0.0431509	-0.0732641	0.054078	0.0320135		-0.664671	-0.619656	-0.676051	-0.659209		-0.0421887	-0.120074	-0.0142743	-0.0167748		-0.136421	-0.0129867	-0.116683	-0.0774754	-0.191435		-0.118631	-0.146337	-0.206935	-0.211621
18		-0.0522178	0.0474425	-0.0716113	0.051708	0.0246786		-0.657163	-0.619412	-0.676601	-0.660398		-0.0384879	-0.112601	-0.0125522	-0.0154948		-0.13684	-0.0128838	-0.104576	-0.0647572	-0.185402		-0.113964	-0.13688	-0.219557	-0.209264
18.1667		-0.0581183	0.0502035	-0.0657855	0.0479644	0.0257359		-0.658605	-0.618981	-0.678425	-0.664277		-0.0463389	-0.124134	-0.00625276	-0.0069842		-0.133894	-0.0171126	-0.106256	-0.0529131	-0.193146		-0.11681	-0.130235	-0.213741	-0.208992
18.3333		-0.0645643	0.0583077	-0.068711	0.0535066	0.021461		-0.669731	-0.627668	-0.690133	-0.671852		-0.0609322	-0.134679	-0.00528618	-0.0202124		-0.133244	-0.0282983	-0.115134	-0.0597739	-0.20407		-0.118057	-0.12863	-0.218931	-0.212222
18.5		-0.0694686	0.0636045	-0.0689141	0.0475511	0.027227		-0.662417	-0.629401	-0.691884	-0.671511		-0.0698123	-0.131216	-0.0195173	-0.0073954		-0.130736	-0.035463	-0.106398	-0.0624194	-0.1916		-0.123664	-0.126229	-0.214507	-0.213561
18.6667		-0.0667887	0.0571935	-0.0658995	0.0535974	0.0218972		-0.67083	-0.631558	-0.69783	-0.67538		-0.0731557	-0.139486	-0.0224001	-0.0109811		-0.136324	-0.0205904	-0.107962	-0.0677995	-0.18836		-0.119586	-0.130765	-0.222408	-0.228722
18.8333		-0.0602121	0.0560793	-0.0677356	0.0527269	0.0191415		-0.664398	-0.635446	-0.694654	-0.675627		-0.0629196	-0.136167	-0.0267196	-0.0117351		-0.125828	-0.0235223	-0.110472	-0.0714053	-0.194526		-0.122886	-0.14108	-0.22034	-0.242413
19		-0.0587094	0.0556681	-0.0517293	0.0430545	0.0117161		-0.675315	-0.642035	-0.700986	-0.684903		-0.0728482	-0.138502	-0.0473654	-0.0197497		-0.132846	-0.0294338	-0.118231	-0.0855177	-0.202994		-0.133919	-0.151886	-0.240714	-0.247043
19.1667		-0.0507874	0.0551113	-0.0591007	0.0493294	0.00544738		-0.684886	-0.641928	-0.702629	-0.680665		-0.0738151	-0.13963	-0.0485329	-0.0107376		-0.119519	-0.0309355	-0.11315	-0.0782129	-0.205105		-0.135562	-0.154782	-0.248402	-0.253824
19.3333		-0.0478198	0.0546372	-0.0515294	0.0436418	0.0010702		-0.678392	-0.646098	-0.711472	-0.688271		-0.0808967	-0.137745	-0.0515709	-0.0073273		-0.124251	-0.0429898	-0.112296	-0.0739201	-0.217805		-0.145709	-0.15948	-0.245543	-0.259638
19.5		-0.0542039	0.0552507	-0.0458292	0.0456124	-0.00083		-0.679508	-0.644669	-0.708613	-0.691712		-0.0777339	-0.134472	-0.0552119	-0.0002005		-0.126247	-0.0476852	-0.11263	-0.0771852	-0.212779		-0.141377	-0.161368	-0.246004	-0.261891
19.6667		-0.0582063	0.0452707	-0.0473375	0.0492782	0.0109949		-0.683481	-0.646169	-0.704643	-0.690903		-0.0741636	-0.129272	-0.0653424	-0.0165072		-0.123362	-0.0474408	-0.111341	-0.0692665	-0.20014		-0.147857	-0.158129	-0.249213	-0.271604
19.8333		-0.06592	0.0612815	-0.0488412	0.0414611	0.0120186		-0.68854	-0.649814	-0.702456	-0.690031		-0.0796594	-0.135167	-0.0589754	-0.0233077		-0.13254	-0.0489153	-0.100252	-0.0767252	-0.211166		-0.139036	-0.156685	-0.248436	-0.261269
20		-0.0714136	0.0635455	-0.0608623	0.051562	0.0171684		-0.680945	-0.649282	-0.703121	-0.696911		-0.0762067	-0.133638	-0.0658944	-0.0216597		-0.134194	-0.0475001	-0.0988501	-0.0642022	-0.213608		-0.140644	-0.165913	-0.2454	-0.260233
20.1667		-0.0736798	0.0643362	-0.0579894	0.0509829	0.0163502		-0.682643	-0.652112	-0.704987	-0.697991		-0.0791201	-0.134045	-0.0691713	-0.0313444		-0.132114	-0.0530355	-0.105522	-0.0842983	-0.212515		-0.136491	-0.158712	-0.250594	-0.259536
20.3333		-0.072917	0.0623258	-0.0673374	0.0642305	0.0136981		-0.687144	-0.649906	-0.708006	-0.697295		-0.0799393	-0.131014	-0.0721803	-0.0347236		-0.136027	-0.0531731	-0.100709	-0.0715189	-0.222793		-0.142556	-0.167178	-0.241359	-0.266332
20.5		-0.0730295	0.0663696	-0.067886	0.0672415	0.00730443		-0.690449	-0.652344	-0.706052	-0.694914		-0.0761811	-0.130517	-0.0587632	-0.0280776		-0.131192	-0.0516185	-0.117352	-0.0751989	-0.215697		-0.135344	-0.15512	-0.248943	-0.260757
20.6667		-0.0724396	0.0654838	-0.0672465	0.0702337	0.0039687		-0.696444	-0.647115	-0.697176	-0.692351		-0.0653304	-0.12348	-0.066071	-0.0321381		-0.13412	-0.0473328	-0.117801	-0.0679936	-0.211006		-0.137043	-0.145249	-0.244641	-0.265241
20.8333		-0.0722809	0.063727	-0.0665777	0.0737245	0.00140711		-0.700507	-0.648589	-0.702716	-0.689227		-0.0610421	-0.119098	-0.0432267	-0.0139473		-0.126455	-0.0377245	-0.113733	-0.0502916	-0.209359		-0.142237	-0.138899	-0.247228	-0.265526
21		-0.0777298	0.0668721	-0.0636063	0.0766991	-0.0022352		-0.698448	-0.650105	-0.699578	-0.688047		-0.0652164	-0.101943	-0.0460195	-0.0345802		-0.125809	-0.0410063	-0.126671	-0.052869	-0.202475		-0.144761	-0.133923	-0.246486	-0.273702
21.1667		-0.0847603	0.0655845	-0.0622757	0.082596	-0.0011446		-0.708022	-0.649116	-0.700114	-0.685868		-0.0562062	-0.119999	-0.0531899	-0.0275306		-0.132679	-0.03702	-0.113448	-0.043205	-0.201907		-0.145582	-0.135813	-0.244223	-0.274094
21.3333		-0.0787216	0.0689758	-0.0696905	0.0755342	0.00390213		-0.694244	-0.652736	-0.696988	-0.681347		-0.0779134	-0.117955	-0.0612295	-0.0218051		-0.131806	-0.0454229	-0.119598	-0.0512173	-0.210036		-0.15137	-0.151496	-0.252103	-0.280571
21.5		-0.0807592	0.0664198	-0.0667292	0.079179	0.00188969		-0.708033	-0.659919	-0.701957	-0.689768		-0.0796714	-0.120618	-0.0578496	-0.0238967		-0.131623	-0.0368142	-0.117297	-0.0636363	-0.232218		-0.146283	-0.150345	-0.255902	-0.274611
21.6667		-0.0703258	0.0656895	-0.0642696	0.0670465	0.0018594		-0.696283	-0.653192	-0.690669	-0.679568		-0.0709699	-0.127309	-0.0555687	-0.0093375		-0.128865	-0.0272351	-0.116535	-0.0674919	-0.229162		-0.146477	-0.149839	-0.25792	-0.265006
21.8333		-0.0697655	0.0702209	-0.0664477	0.0675572	-0.001565		-0.703758	-0.653809	-0.699221	-0.687113		-0.0744954	-0.129672	-0.0495664	-0.0197531		-0.127739	-0.0320421	-0.136196	-0.0620942	-0.239917		-0.158349	-0.153917	-0.249413	-0.256099
22		-0.0670401	0.0713537	-0.058218	0.0637833	-0.0098789		-0.700271	-0.656174	-0.698998	-0.694655		-0.0659018	-0.124296	-0.0376913	-0.0231082		-0.114534	-0.0344552	-0.13157	-0.0632695	-0.242038		-0.147286	-0.144039	-0.237072	-0.253129
22.1667		-0.0702185	0.0894662	-0.0569823	0.0528989	-0.0151642		-0.701372	-0.658958	-0.703072	-0.699313		-0.0594939	-0.122024	-0.0429783	-0.024255		-0.118527	-0.0392085	-0.128173	-0.0596187	-0.235196		-0.148929	-0.143251	-0.229208	-0.252181
22.3333		-0.0629961	0.0833417	-0.0672988	0.0631999	-0.0162466		-0.702546	-0.651411	-0.699682	-0.702318		-0.0534774	-0.130302	-0.0419747	-0.0154585		-0.115454	-0.0398281	-0.131308	-0.051808	-0.22528		-0.149472	-0.128957	-0.225833	-0.25675
22.5		-0.0642528	0.0844134	-0.0689074	0.0608731	-0.0121263		-0.703499	-0.658576	-0.698067	-0.697191		-0.067231	-0.135836	-0.0543807	-0.0294459		-0.114685	-0.0429673	-0.135673	-0.0584181	-0.236382		-0.147365	-0.143433	-0.226556	-0.260415
22.6667		-0.0634336	0.0933287	-0.0616569	0.0645931	-0.0328312		-0.698434	-0.655304	-0.698219	-0.702886		-0.0683248	-0.132732	-0.0599041	-0.0300079		-0.116635	-0.0478835	-0.146022	-0.0546684	-0.249339		-0.147074	-0.146453	-0.247478	-0.258968
22.8333		-0.0659314	0.0980217	-0.0567478	0.0544042	-0.0297467		-0.71132	-0.670757	-0.708004	-0.70611		-0.0866717	-0.136561	-0.0566336	-0.0427136		-0.115243	-0.0482916	-0.142746	-0.0561106	-0.256309		-0.151963	-0.160178	-0.25456	-0.268666
23		-0.0623617	0.104166	-0.0579862	0.0530843	-0.0369028		-0.723485	-0.665851	-0.704186	-0.714662		-0.086516	-0.141768	-0.0601805	-0.0288		-0.109751	-0.0531589	-0.143549	-0.0576489	-0.274082		-0.150129	-0.155324	-0.259229	-0.269814
23.1667		-0.0677943	0.114796	-0.0552825	0.0452189	-0.0369382		-0.718065	-0.678747	-0.716948	-0.71655		-0.0973069	-0.158692	-0.0660678	-0.0384007		-0.130093	-0.0494731	-0.178442	-0.068028	-0.264564		-0.152598	-0.162496	-0.279365	-0.277737
23.3333		-0.0814153	0.120572	-0.0479332	0.0503137	-0.0415374		-0.725045	-0.674135	-0.713693	-0.716094		-0.0923411	-0.142308	-0.0512266	-0.026834		-0.133649	-0.0351513	-0.187737	-0.0644653	-0.259053		-0.156771	-0.151108	-0.269074	-0.278381
23.5		-0.0768583	0.120894	-0.0601923	0.0580258	-0.0418694		-0.721171	-0.676837	-0.707899	-0.71225		-0.0919301	-0.140765	-0.0527134	-0.0139907		-0.111947	-0.029813	-0.182258	-0.0672273	-0.271802		-0.156034	-0.144772	-0.263175	-0.278361
23.6667		-0.0697428	0.117508	-0.0640904	0.0601259	-0.0438005		-0.720144	-0.672176	-0.702048	-0.702816		-0.093242	-0.135928	-0.0411118	-0.0129548		-0.102015	-0.0237931	-0.175619	-0.0577787	-0.265118		-0.158254	-0.144061	-0.265815	-0.275187
23.8333		-0.0631794	0.103964	-0.0655762	0.0622582	-0.037467		-0.719445	-0.673135	-0.702027	-0.707358		-0.0876314	-0.138237	-0.0379771	-0.0285601		-0.104774	-0.0287847	-0.167497	-0.0861238	-0.27466		-0.16411	-0.148407	-0.267929	-0.285184
24		-0.0595244	0.104977	-0.0588214	0.05676	-0.0433915		-0.7263	-0.669924	-0.710019	-0.708084		-0.0896211	-0.144663	-0.0353872	-0.0362078		-0.106332	-0.0342531	-0.169924	-0.0930217	-0.284533		-0.162804	-0.151556	-0.273031	-0.280081
24.1667		-0.0592956	0.110863	-0.0526458	0.0505935	-0.0495148		-0.720467	-0.67593	-0.704947	-0.712564		-0.0955039	-0.146067	-0.0443426	-0.0465534		-0.108878	-0.0448286	-0.183006	-0.0931644	-0.294301		-0.157205	-0.146463	-0.265699	-0.280768
24.3333		-0.0658772	0.113682	-0.0555387	0.0547256	-0.0469917		-0.729346	-0.676637	-0.711394	-0.711692		-0.0990845	-0.132047	-0.0375306	-0.0411898		-0.113581	-0.0425147	-0.193656	-0.0895938	-0.286173		-0.161535	-0.145287	-0.282492	-0.28785
24.5		-0.0753545	0.109073	-0.05207	0.0603722	-0.0420205		-0.722315	-0.680278	-0.712077	-0.717174		-0.0918954	-0.147047	-0.0451282	-0.0478262		-0.11716	-0.0450345	-0.191112	-0.0872238	-0.28179		-0.156827	-0.149082	-0.272294	-0.290023
24.6667		-0.0797574	0.107129	-0.0642375	0.0687291	-0.0318629		-0.725934	-0.678209	-0.711004	-0.708999		-0.083884	-0.140285	-0.0305871	-0.0480237		-0.115285	-0.0447745	-0.205211	-0.0814159	-0.284083		-0.1546	-0.152447	-0.260354	-0.290867
24.8333		-0.0829731	0.116926	-0.0695465	0.0723565	-0.0367632		-0.734341	-0.676748	-0.714926	-0.712586		-0.0835285	-0.139494	-0.0284401	-0.0362729		-0.121317	-0.0511193	-0.211502	-0.0876198	-0.263432		-0.158887	-0.157058	-0.258973	-0.293435
25		-0.0809054	0.11625	-0.0635881	0.0509575	-0.0227145		-0.725761	-0.676753	-0.711066	-0.711703		-0.0805161	-0.133759	-0.0248303	-0.0338667		-0.110918	-0.0543639	-0.199789	-0.0767806	-0.261435		-0.167971	-0.150417	-0.260996	-0.289215
Statistical analysis for 2-way RM ANOVA in Figure 3b
Two-way RM ANOVA	Matching: Stacked						Dunnett's multiple comparisons test	Predicted (LS) mean diff.	95.00% CI of diff.	Below threshold?	Summary	Adjusted P Value
Assume sphericity?	Yes
Alpha	0.05						Row 1
							Vehicle vs. Iso + SSF-β2AR	-0.004902	-0.07709 to 0.06729	No	ns	0.9995
Source of Variation	% of total variation	P value	P value summary	Significant?			Vehicle vs. Iso (β2AR)	0.01715	-0.05504 to 0.08934	No	ns	0.9449
Time x Treatment	19.08	<0.0001	****	Yes			Vehicle vs. VIP (VIPR1)	0.03691	-0.03115 to 0.1050	No	ns	0.4888
Time	14.65	<0.0001	****	Yes			Vehicle vs. NECA (A2bR)	0.04723	-0.02496 to 0.1194	No	ns	0.3178
Treatment	64.73	<0.0001	****	Yes
Subject	1.802	<0.0001	****	Yes			Row 2
							Vehicle vs. Iso + SSF-β2AR	0.006521	-0.06567 to 0.07871	No	ns	0.9985
ANOVA table	SS	DF	MS	F (DFn, DFd)	P value		Vehicle vs. Iso (β2AR)	-0.0003449	-0.07253 to 0.07184	No	ns	>0.9999
Time x Treatment	28.9	596	0.04848	F (596, 2533) = 56.34	P<0.0001		Vehicle vs. VIP (VIPR1)	0.01408	-0.05398 to 0.08214	No	ns	0.9658
Time	22.19	149	0.1489	F (149, 2533) = 173.0	P<0.0001		Vehicle vs. NECA (A2bR)	0.02382	-0.04837 to 0.09601	No	ns	0.8437
Treatment	98.04	4	24.51	F (4, 17) = 152.6	P<0.0001
Subject	2.73	17	0.1606	F (17, 2533) = 186.6	P<0.0001		Row 3
Residual	2.18	2533	0.0008606				Vehicle vs. Iso + SSF-β2AR	0.0132	-0.05899 to 0.08539	No	ns	0.978
							Vehicle vs. Iso (β2AR)	0.005442	-0.06675 to 0.07763	No	ns	0.9993
Data summary							Vehicle vs. VIP (VIPR1)	0.01046	-0.05760 to 0.07852	No	ns	0.9884
Number of columns (Treatment)	5						Vehicle vs. NECA (A2bR)	0.02274	-0.04945 to 0.09493	No	ns	0.8639
Number of rows (Time)	150
Number of subjects (Subject)	22						Row 4
Number of missing values	0						Vehicle vs. Iso + SSF-β2AR	0.01281	-0.05938 to 0.08500	No	ns	0.9803
							Vehicle vs. Iso (β2AR)	0.005409	-0.06678 to 0.07760	No	ns	0.9993
							Vehicle vs. VIP (VIPR1)	0.005438	-0.06262 to 0.07350	No	ns	0.9991
							Vehicle vs. NECA (A2bR)	0.01744	-0.05475 to 0.08963	No	ns	0.9416
							Row 5
							Vehicle vs. Iso + SSF-β2AR	0.007127	-0.06506 to 0.07932	No	ns	0.9979
							Vehicle vs. Iso (β2AR)	-0.001263	-0.07345 to 0.07093	No	ns	>0.9999
							Vehicle vs. VIP (VIPR1)	-0.01281	-0.08087 to 0.05525	No	ns	0.9756
							Vehicle vs. NECA (A2bR)	0.004968	-0.06722 to 0.07716	No	ns	0.9995
							Row 6
							Vehicle vs. Iso + SSF-β2AR	0.0006172	-0.07157 to 0.07281	No	ns	>0.9999
							Vehicle vs. Iso (β2AR)	-0.000814	-0.07300 to 0.07138	No	ns	>0.9999
							Vehicle vs. VIP (VIPR1)	-0.01927	-0.08734 to 0.04879	No	ns	0.9019
							Vehicle vs. NECA (A2bR)	-0.001953	-0.07414 to 0.07024	No	ns	>0.9999
							Row 7
							Vehicle vs. Iso + SSF-β2AR	-0.004502	-0.07669 to 0.06769	No	ns	0.9996
							Vehicle vs. Iso (β2AR)	-0.007246	-0.07944 to 0.06494	No	ns	0.9977
							Vehicle vs. VIP (VIPR1)	-0.02073	-0.08879 to 0.04733	No	ns	0.8771
							Vehicle vs. NECA (A2bR)	-0.009366	-0.08156 to 0.06282	No	ns	0.9939
							Row 8
							Vehicle vs. Iso + SSF-β2AR	0.005092	-0.06710 to 0.07728	No	ns	0.9994
							Vehicle vs. Iso (β2AR)	-0.008854	-0.08104 to 0.06334	No	ns	0.9951
							Vehicle vs. VIP (VIPR1)	-0.01685	-0.08491 to 0.05121	No	ns	0.9366
							Vehicle vs. NECA (A2bR)	-0.00938	-0.08157 to 0.06281	No	ns	0.9938
							Row 9
							Vehicle vs. Iso + SSF-β2AR	0.001997	-0.07019 to 0.07419	No	ns	>0.9999
							Vehicle vs. Iso (β2AR)	-0.009287	-0.08148 to 0.06290	No	ns	0.9941
							Vehicle vs. VIP (VIPR1)	-0.0124	-0.08046 to 0.05566	No	ns	0.9783
							Vehicle vs. NECA (A2bR)	-0.007656	-0.07985 to 0.06453	No	ns	0.9972
							Row 10
							Vehicle vs. Iso + SSF-β2AR	0.005097	-0.06709 to 0.07729	No	ns	0.9994
							Vehicle vs. Iso (β2AR)	-0.007325	-0.07952 to 0.06486	No	ns	0.9976
							Vehicle vs. VIP (VIPR1)	-0.01098	-0.07904 to 0.05708	No	ns	0.9861
							Vehicle vs. NECA (A2bR)	-0.01407	-0.08626 to 0.05812	No	ns	0.9723
							Row 11
							Vehicle vs. Iso + SSF-β2AR	0.001419	-0.07077 to 0.07361	No	ns	>0.9999
							Vehicle vs. Iso (β2AR)	-0.008224	-0.08041 to 0.06397	No	ns	0.9963
							Vehicle vs. VIP (VIPR1)	-0.01269	-0.08075 to 0.05537	No	ns	0.9764
							Vehicle vs. NECA (A2bR)	-0.007899	-0.08009 to 0.06429	No	ns	0.9968
							Row 12
							Vehicle vs. Iso + SSF-β2AR	0.001853	-0.07034 to 0.07404	No	ns	>0.9999
							Vehicle vs. Iso (β2AR)	-0.01074	-0.08293 to 0.06145	No	ns	0.9897
							Vehicle vs. VIP (VIPR1)	-0.01461	-0.08267 to 0.05345	No	ns	0.9611
							Vehicle vs. NECA (A2bR)	-0.007765	-0.07995 to 0.06443	No	ns	0.997
							Row 13
							Vehicle vs. Iso + SSF-β2AR	-0.0006101	-0.07280 to 0.07158	No	ns	>0.9999
							Vehicle vs. Iso (β2AR)	-0.008529	-0.08072 to 0.06366	No	ns	0.9957
							Vehicle vs. VIP (VIPR1)	-0.01727	-0.08533 to 0.05079	No	ns	0.9313
							Vehicle vs. NECA (A2bR)	-0.006398	-0.07859 to 0.06579	No	ns	0.9986
							Row 14
							Vehicle vs. Iso + SSF-β2AR	0.004536	-0.06765 to 0.07673	No	ns	0.9996
							Vehicle vs. Iso (β2AR)	-0.005535	-0.07772 to 0.06665	No	ns	0.9992
							Vehicle vs. VIP (VIPR1)	-0.01716	-0.08522 to 0.05090	No	ns	0.9327
							Vehicle vs. NECA (A2bR)	-0.006811	-0.07900 to 0.06538	No	ns	0.9982
							Row 15
							Vehicle vs. Iso + SSF-β2AR	0.002229	-0.06996 to 0.07442	No	ns	>0.9999
							Vehicle vs. Iso (β2AR)	-0.008018	-0.08021 to 0.06417	No	ns	0.9966
							Vehicle vs. VIP (VIPR1)	-0.01262	-0.08068 to 0.05544	No	ns	0.9769
							Vehicle vs. NECA (A2bR)	-0.001866	-0.07406 to 0.07032	No	ns	>0.9999
							Row 16
							Vehicle vs. Iso + SSF-β2AR	0.002237	-0.06995 to 0.07443	No	ns	>0.9999
							Vehicle vs. Iso (β2AR)	-0.007574	-0.07976 to 0.06462	No	ns	0.9973
							Vehicle vs. VIP (VIPR1)	-0.003012	-0.07107 to 0.06505	No	ns	>0.9999
							Vehicle vs. NECA (A2bR)	-0.00161	-0.07380 to 0.07058	No	ns	>0.9999
							Row 17
							Vehicle vs. Iso + SSF-β2AR	0.001224	-0.07097 to 0.07341	No	ns	>0.9999
							Vehicle vs. Iso (β2AR)	-0.005173	-0.07736 to 0.06702	No	ns	0.9994
							Vehicle vs. VIP (VIPR1)	-0.007533	-0.07559 to 0.06053	No	ns	0.9967
							Vehicle vs. NECA (A2bR)	-0.01138	-0.08357 to 0.06081	No	ns	0.9872
							Row 18
							Vehicle vs. Iso + SSF-β2AR	0.004896	-0.06729 to 0.07709	No	ns	0.9995
							Vehicle vs. Iso (β2AR)	-0.006003	-0.07819 to 0.06619	No	ns	0.9989
							Vehicle vs. VIP (VIPR1)	-0.003247	-0.07131 to 0.06481	No	ns	0.9999
							Vehicle vs. NECA (A2bR)	-0.01475	-0.08694 to 0.05744	No	ns	0.9673
							Row 19
							Vehicle vs. Iso + SSF-β2AR	-0.001723	-0.07391 to 0.07047	No	ns	>0.9999
							Vehicle vs. Iso (β2AR)	-0.01429	-0.08648 to 0.05790	No	ns	0.9708
							Vehicle vs. VIP (VIPR1)	-0.005893	-0.07395 to 0.06217	No	ns	0.9987
							Vehicle vs. NECA (A2bR)	-0.0227	-0.09489 to 0.04949	No	ns	0.8646
							Row 20
							Vehicle vs. Iso + SSF-β2AR	-0.002513	-0.07470 to 0.06968	No	ns	>0.9999
							Vehicle vs. Iso (β2AR)	-0.014	-0.08618 to 0.05819	No	ns	0.9729
							Vehicle vs. VIP (VIPR1)	-0.000224	-0.06829 to 0.06784	No	ns	>0.9999
							Vehicle vs. NECA (A2bR)	-0.01688	-0.08907 to 0.05531	No	ns	0.9478
							Row 21
							Vehicle vs. Iso + SSF-β2AR	-0.002706	-0.07490 to 0.06948	No	ns	>0.9999
							Vehicle vs. Iso (β2AR)	-0.004539	-0.07673 to 0.06765	No	ns	0.9996
							Vehicle vs. VIP (VIPR1)	0.002461	-0.06560 to 0.07052	No	ns	>0.9999
							Vehicle vs. NECA (A2bR)	-0.003475	-0.07566 to 0.06872	No	ns	0.9999
							Row 22
							Vehicle vs. Iso + SSF-β2AR	-0.007441	-0.07963 to 0.06475	No	ns	0.9975
							Vehicle vs. Iso (β2AR)	0.0003239	-0.07187 to 0.07251	No	ns	>0.9999
							Vehicle vs. VIP (VIPR1)	0.006646	-0.06142 to 0.07471	No	ns	0.9979
							Vehicle vs. NECA (A2bR)	-0.005977	-0.07817 to 0.06621	No	ns	0.9989
							Row 23
							Vehicle vs. Iso + SSF-β2AR	-0.003727	-0.07592 to 0.06846	No	ns	0.9998
							Vehicle vs. Iso (β2AR)	0.009331	-0.06286 to 0.08152	No	ns	0.994
							Vehicle vs. VIP (VIPR1)	0.01101	-0.05705 to 0.07907	No	ns	0.986
							Vehicle vs. NECA (A2bR)	-0.002097	-0.07429 to 0.07009	No	ns	>0.9999
							Row 24
							Vehicle vs. Iso + SSF-β2AR	-0.003262	-0.07545 to 0.06893	No	ns	>0.9999
							Vehicle vs. Iso (β2AR)	0.01154	-0.06065 to 0.08373	No	ns	0.9866
							Vehicle vs. VIP (VIPR1)	0.01743	-0.05064 to 0.08549	No	ns	0.9292
							Vehicle vs. NECA (A2bR)	0.00453	-0.06766 to 0.07672	No	ns	0.9996
							Row 25
							Vehicle vs. Iso + SSF-β2AR	2.75e-05	-0.07216 to 0.07222	No	ns	>0.9999
							Vehicle vs. Iso (β2AR)	0.01576	-0.05643 to 0.08795	No	ns	0.9588
							Vehicle vs. VIP (VIPR1)	0.01854	-0.04952 to 0.08660	No	ns	0.9133
							Vehicle vs. NECA (A2bR)	0.003174	-0.06902 to 0.07536	No	ns	>0.9999
							Row 26
							Vehicle vs. Iso + SSF-β2AR	-0.002556	-0.07475 to 0.06963	No	ns	>0.9999
							Vehicle vs. Iso (β2AR)	0.0103	-0.06189 to 0.08249	No	ns	0.9912
							Vehicle vs. VIP (VIPR1)	0.01311	-0.05495 to 0.08117	No	ns	0.9735
							Vehicle vs. NECA (A2bR)	0.005475	-0.06671 to 0.07767	No	ns	0.9992
							Row 27
							Vehicle vs. Iso + SSF-β2AR	-0.0082	-0.08039 to 0.06399	No	ns	0.9963
							Vehicle vs. Iso (β2AR)	0.008738	-0.06345 to 0.08093	No	ns	0.9953
							Vehicle vs. VIP (VIPR1)	0.01436	-0.05370 to 0.08242	No	ns	0.9634
							Vehicle vs. NECA (A2bR)	0.009318	-0.06287 to 0.08151	No	ns	0.994
							Row 28
							Vehicle vs. Iso + SSF-β2AR	-0.008359	-0.08055 to 0.06383	No	ns	0.996
							Vehicle vs. Iso (β2AR)	0.00674	-0.06545 to 0.07893	No	ns	0.9983
							Vehicle vs. VIP (VIPR1)	0.01368	-0.05438 to 0.08174	No	ns	0.9691
							Vehicle vs. NECA (A2bR)	0.006451	-0.06574 to 0.07864	No	ns	0.9985
							Row 29
							Vehicle vs. Iso + SSF-β2AR	-0.009719	-0.08191 to 0.06247	No	ns	0.9929
							Vehicle vs. Iso (β2AR)	0.003756	-0.06843 to 0.07595	No	ns	0.9998
							Vehicle vs. VIP (VIPR1)	0.005865	-0.06220 to 0.07393	No	ns	0.9987
							Vehicle vs. NECA (A2bR)	0.002556	-0.06963 to 0.07475	No	ns	>0.9999
							Row 30
							Vehicle vs. Iso + SSF-β2AR	-0.005874	-0.07806 to 0.06632	No	ns	0.999
							Vehicle vs. Iso (β2AR)	0.01633	-0.05586 to 0.08852	No	ns	0.9534
							Vehicle vs. VIP (VIPR1)	0.006268	-0.06179 to 0.07433	No	ns	0.9984
							Vehicle vs. NECA (A2bR)	0.001896	-0.07029 to 0.07409	No	ns	>0.9999
							Row 31
							Vehicle vs. Iso + SSF-β2AR	-0.004783	-0.07697 to 0.06741	No	ns	0.9996
							Vehicle vs. Iso (β2AR)	0.01693	-0.05526 to 0.08912	No	ns	0.9472
							Vehicle vs. VIP (VIPR1)	0.01104	-0.05702 to 0.07910	No	ns	0.9858
							Vehicle vs. NECA (A2bR)	0.002431	-0.06976 to 0.07462	No	ns	>0.9999
							Row 33
							Vehicle vs. Iso + SSF-β2AR	0.1532	0.08103 to 0.2254	Yes	****	<0.0001
							Vehicle vs. Iso (β2AR)	0.0387	-0.03349 to 0.1109	No	ns	0.4994
							Vehicle vs. VIP (VIPR1)	0.05961	-0.008453 to 0.1277	No	ns	0.1059
							Vehicle vs. NECA (A2bR)	0.01975	-0.05244 to 0.09194	No	ns	0.9121
							Row 34
							Vehicle vs. Iso + SSF-β2AR	0.2435	0.1713 to 0.3157	Yes	****	<0.0001
							Vehicle vs. Iso (β2AR)	0.05405	-0.01814 to 0.1262	No	ns	0.2067
							Vehicle vs. VIP (VIPR1)	0.09344	0.02538 to 0.1615	Yes	**	0.003
							Vehicle vs. NECA (A2bR)	0.01455	-0.05764 to 0.08674	No	ns	0.9688
							Row 35
							Vehicle vs. Iso + SSF-β2AR	0.318	0.2458 to 0.3902	Yes	****	<0.0001
							Vehicle vs. Iso (β2AR)	0.06499	-0.007202 to 0.1372	No	ns	0.0921
							Vehicle vs. VIP (VIPR1)	0.113	0.04499 to 0.1811	Yes	***	0.0002
							Vehicle vs. NECA (A2bR)	0.0238	-0.04839 to 0.09599	No	ns	0.8443
							Row 36
							Vehicle vs. Iso + SSF-β2AR	0.3719	0.2998 to 0.4441	Yes	****	<0.0001
							Vehicle vs. Iso (β2AR)	0.08229	0.01010 to 0.1545	Yes	*	0.0191
							Vehicle vs. VIP (VIPR1)	0.1245	0.05643 to 0.1926	Yes	****	<0.0001
							Vehicle vs. NECA (A2bR)	0.036	-0.03619 to 0.1082	No	ns	0.564
							Row 37
							Vehicle vs. Iso + SSF-β2AR	0.4111	0.3389 to 0.4832	Yes	****	<0.0001
							Vehicle vs. Iso (β2AR)	0.084	0.01181 to 0.1562	Yes	*	0.0161
							Vehicle vs. VIP (VIPR1)	0.1226	0.05456 to 0.1907	Yes	****	<0.0001
							Vehicle vs. NECA (A2bR)	0.04594	-0.02625 to 0.1181	No	ns	0.3425
							Row 38
							Vehicle vs. Iso + SSF-β2AR	0.4453	0.3731 to 0.5175	Yes	****	<0.0001
							Vehicle vs. Iso (β2AR)	0.08677	0.01458 to 0.1590	Yes	*	0.012
							Vehicle vs. VIP (VIPR1)	0.123	0.05494 to 0.1911	Yes	****	<0.0001
							Vehicle vs. NECA (A2bR)	0.05286	-0.01933 to 0.1250	No	ns	0.2238
							Row 39
							Vehicle vs. Iso + SSF-β2AR	0.4718	0.3996 to 0.5440	Yes	****	<0.0001
							Vehicle vs. Iso (β2AR)	0.08607	0.01388 to 0.1583	Yes	*	0.0129
							Vehicle vs. VIP (VIPR1)	0.1217	0.05364 to 0.1898	Yes	****	<0.0001
							Vehicle vs. NECA (A2bR)	0.05587	-0.01632 to 0.1281	No	ns	0.1826
							Row 40
							Vehicle vs. Iso + SSF-β2AR	0.4951	0.4229 to 0.5673	Yes	****	<0.0001
							Vehicle vs. Iso (β2AR)	0.08728	0.01509 to 0.1595	Yes	*	0.0114
							Vehicle vs. VIP (VIPR1)	0.1172	0.04910 to 0.1852	Yes	****	<0.0001
							Vehicle vs. NECA (A2bR)	0.05904	-0.01315 to 0.1312	No	ns	0.1455
							Row 41
							Vehicle vs. Iso + SSF-β2AR	0.5107	0.4385 to 0.5829	Yes	****	<0.0001
							Vehicle vs. Iso (β2AR)	0.09002	0.01783 to 0.1622	Yes	**	0.0085
							Vehicle vs. VIP (VIPR1)	0.1164	0.04836 to 0.1845	Yes	***	0.0001
							Vehicle vs. NECA (A2bR)	0.05894	-0.01325 to 0.1311	No	ns	0.1466
							Row 42
							Vehicle vs. Iso + SSF-β2AR	0.5252	0.4530 to 0.5974	Yes	****	<0.0001
							Vehicle vs. Iso (β2AR)	0.08924	0.01705 to 0.1614	Yes	**	0.0092
							Vehicle vs. VIP (VIPR1)	0.1156	0.04758 to 0.1837	Yes	***	0.0001
							Vehicle vs. NECA (A2bR)	0.05386	-0.01833 to 0.1261	No	ns	0.2094
							Row 43
							Vehicle vs. Iso + SSF-β2AR	0.5458	0.4736 to 0.6180	Yes	****	<0.0001
							Vehicle vs. Iso (β2AR)	0.09026	0.01807 to 0.1624	Yes	**	0.0082
							Vehicle vs. VIP (VIPR1)	0.1144	0.04631 to 0.1824	Yes	***	0.0002
							Vehicle vs. NECA (A2bR)	0.06082	-0.01137 to 0.1330	No	ns	0.1275
							Row 44
							Vehicle vs. Iso + SSF-β2AR	0.5554	0.4832 to 0.6276	Yes	****	<0.0001
							Vehicle vs. Iso (β2AR)	0.09101	0.01882 to 0.1632	Yes	**	0.0076
							Vehicle vs. VIP (VIPR1)	0.1177	0.04962 to 0.1857	Yes	****	<0.0001
							Vehicle vs. NECA (A2bR)	0.0665	-0.005689 to 0.1387	No	ns	0.0814
							Row 45
							Vehicle vs. Iso + SSF-β2AR	0.5665	0.4943 to 0.6387	Yes	****	<0.0001
							Vehicle vs. Iso (β2AR)	0.09324	0.02105 to 0.1654	Yes	**	0.0059
							Vehicle vs. VIP (VIPR1)	0.1089	0.04088 to 0.1770	Yes	***	0.0003
							Vehicle vs. NECA (A2bR)	0.07126	-0.0009252 to 0.1435	No	ns	0.0543
							Row 46
							Vehicle vs. Iso + SSF-β2AR	0.5723	0.5001 to 0.6445	Yes	****	<0.0001
							Vehicle vs. Iso (β2AR)	0.09621	0.02402 to 0.1684	Yes	**	0.0042
							Vehicle vs. VIP (VIPR1)	0.1116	0.04349 to 0.1796	Yes	***	0.0002
							Vehicle vs. NECA (A2bR)	0.08462	0.01243 to 0.1568	Yes	*	0.0151
							Row 47
							Vehicle vs. Iso + SSF-β2AR	0.5831	0.5109 to 0.6553	Yes	****	<0.0001
							Vehicle vs. Iso (β2AR)	0.1034	0.03124 to 0.1756	Yes	**	0.0017
							Vehicle vs. VIP (VIPR1)	0.1158	0.04769 to 0.1838	Yes	***	0.0001
							Vehicle vs. NECA (A2bR)	0.0906	0.01841 to 0.1628	Yes	**	0.0079
							Row 48
							Vehicle vs. Iso + SSF-β2AR	0.5902	0.5180 to 0.6624	Yes	****	<0.0001
							Vehicle vs. Iso (β2AR)	0.1053	0.03310 to 0.1775	Yes	**	0.0014
							Vehicle vs. VIP (VIPR1)	0.1209	0.05288 to 0.1890	Yes	****	<0.0001
							Vehicle vs. NECA (A2bR)	0.1005	0.02827 to 0.1726	Yes	**	0.0025
							Row 49
							Vehicle vs. Iso + SSF-β2AR	0.5858	0.5136 to 0.6580	Yes	****	<0.0001
							Vehicle vs. Iso (β2AR)	0.1043	0.03213 to 0.1765	Yes	**	0.0016
							Vehicle vs. VIP (VIPR1)	0.1129	0.04484 to 0.1810	Yes	***	0.0002
							Vehicle vs. NECA (A2bR)	0.09822	0.02603 to 0.1704	Yes	**	0.0033
							Row 50
							Vehicle vs. Iso + SSF-β2AR	0.5898	0.5176 to 0.6620	Yes	****	<0.0001
							Vehicle vs. Iso (β2AR)	0.09824	0.02605 to 0.1704	Yes	**	0.0033
							Vehicle vs. VIP (VIPR1)	0.1139	0.04588 to 0.1820	Yes	***	0.0002
							Vehicle vs. NECA (A2bR)	0.09517	0.02298 to 0.1674	Yes	**	0.0047
							Row 51
							Vehicle vs. Iso + SSF-β2AR	0.5902	0.5180 to 0.6624	Yes	****	<0.0001
							Vehicle vs. Iso (β2AR)	0.09844	0.02625 to 0.1706	Yes	**	0.0032
							Vehicle vs. VIP (VIPR1)	0.1117	0.04367 to 0.1798	Yes	***	0.0002
							Vehicle vs. NECA (A2bR)	0.1039	0.03173 to 0.1761	Yes	**	0.0016
							Row 52
							Vehicle vs. Iso + SSF-β2AR	0.5898	0.5176 to 0.6620	Yes	****	<0.0001
							Vehicle vs. Iso (β2AR)	0.09374	0.02155 to 0.1659	Yes	**	0.0056
							Vehicle vs. VIP (VIPR1)	0.1065	0.03848 to 0.1746	Yes	***	0.0005
							Vehicle vs. NECA (A2bR)	0.0979	0.02571 to 0.1701	Yes	**	0.0034
							Row 53
							Vehicle vs. Iso + SSF-β2AR	0.5913	0.5191 to 0.6635	Yes	****	<0.0001
							Vehicle vs. Iso (β2AR)	0.09514	0.02295 to 0.1673	Yes	**	0.0047
							Vehicle vs. VIP (VIPR1)	0.1098	0.04176 to 0.1779	Yes	***	0.0003
							Vehicle vs. NECA (A2bR)	0.1083	0.03615 to 0.1805	Yes	***	0.0009
							Row 54
							Vehicle vs. Iso + SSF-β2AR	0.5941	0.5219 to 0.6663	Yes	****	<0.0001
							Vehicle vs. Iso (β2AR)	0.08134	0.009153 to 0.1535	Yes	*	0.021
							Vehicle vs. VIP (VIPR1)	0.105	0.03690 to 0.1730	Yes	***	0.0006
							Vehicle vs. NECA (A2bR)	0.1048	0.03258 to 0.1770	Yes	**	0.0015
							Row 55
							Vehicle vs. Iso + SSF-β2AR	0.5926	0.5204 to 0.6647	Yes	****	<0.0001
							Vehicle vs. Iso (β2AR)	0.07841	0.006220 to 0.1506	Yes	*	0.0281
							Vehicle vs. VIP (VIPR1)	0.1036	0.03550 to 0.1716	Yes	***	0.0008
							Vehicle vs. NECA (A2bR)	0.107	0.03476 to 0.1791	Yes	**	0.0011
							Row 56
							Vehicle vs. Iso + SSF-β2AR	0.5949	0.5227 to 0.6671	Yes	****	<0.0001
							Vehicle vs. Iso (β2AR)	0.07245	0.0002602 to 0.1446	Yes	*	0.0488
							Vehicle vs. VIP (VIPR1)	0.1004	0.03237 to 0.1685	Yes	**	0.0012
							Vehicle vs. NECA (A2bR)	0.1124	0.04024 to 0.1846	Yes	***	0.0005
							Row 57
							Vehicle vs. Iso + SSF-β2AR	0.5961	0.5239 to 0.6683	Yes	****	<0.0001
							Vehicle vs. Iso (β2AR)	0.07381	0.001616 to 0.1460	Yes	*	0.0432
							Vehicle vs. VIP (VIPR1)	0.09981	0.03175 to 0.1679	Yes	**	0.0013
							Vehicle vs. NECA (A2bR)	0.1138	0.04157 to 0.1859	Yes	***	0.0004
							Row 58
							Vehicle vs. Iso + SSF-β2AR	0.6036	0.5314 to 0.6758	Yes	****	<0.0001
							Vehicle vs. Iso (β2AR)	0.07554	0.003354 to 0.1477	Yes	*	0.0368
							Vehicle vs. VIP (VIPR1)	0.1058	0.03772 to 0.1738	Yes	***	0.0006
							Vehicle vs. NECA (A2bR)	0.1176	0.04540 to 0.1898	Yes	***	0.0003
							Row 59
							Vehicle vs. Iso + SSF-β2AR	0.6059	0.5337 to 0.6781	Yes	****	<0.0001
							Vehicle vs. Iso (β2AR)	0.08133	0.009144 to 0.1535	Yes	*	0.0211
							Vehicle vs. VIP (VIPR1)	0.1073	0.03919 to 0.1753	Yes	***	0.0004
							Vehicle vs. NECA (A2bR)	0.1155	0.04334 to 0.1877	Yes	***	0.0004
							Row 60
							Vehicle vs. Iso + SSF-β2AR	0.6085	0.5363 to 0.6807	Yes	****	<0.0001
							Vehicle vs. Iso (β2AR)	0.08196	0.009772 to 0.1542	Yes	*	0.0198
							Vehicle vs. VIP (VIPR1)	0.1102	0.04212 to 0.1782	Yes	***	0.0003
							Vehicle vs. NECA (A2bR)	0.1174	0.04520 to 0.1896	Yes	***	0.0003
							Row 61
							Vehicle vs. Iso + SSF-β2AR	0.6116	0.5394 to 0.6838	Yes	****	<0.0001
							Vehicle vs. Iso (β2AR)	0.08637	0.01418 to 0.1586	Yes	*	0.0125
							Vehicle vs. VIP (VIPR1)	0.1157	0.04760 to 0.1837	Yes	***	0.0001
							Vehicle vs. NECA (A2bR)	0.1219	0.04970 to 0.1941	Yes	***	0.0001
							Row 62
							Vehicle vs. Iso + SSF-β2AR	0.6069	0.5347 to 0.6791	Yes	****	<0.0001
							Vehicle vs. Iso (β2AR)	0.07868	0.006490 to 0.1509	Yes	*	0.0273
							Vehicle vs. VIP (VIPR1)	0.1125	0.04442 to 0.1805	Yes	***	0.0002
							Vehicle vs. NECA (A2bR)	0.1212	0.04900 to 0.1934	Yes	***	0.0002
							Row 63
							Vehicle vs. Iso + SSF-β2AR	0.609	0.5368 to 0.6812	Yes	****	<0.0001
							Vehicle vs. Iso (β2AR)	0.08101	0.008816 to 0.1532	Yes	*	0.0218
							Vehicle vs. VIP (VIPR1)	0.1128	0.04475 to 0.1809	Yes	***	0.0002
							Vehicle vs. NECA (A2bR)	0.1285	0.05628 to 0.2007	Yes	****	<0.0001
							Row 64
							Vehicle vs. Iso + SSF-β2AR	0.6144	0.5422 to 0.6866	Yes	****	<0.0001
							Vehicle vs. Iso (β2AR)	0.07872	0.006534 to 0.1509	Yes	*	0.0272
							Vehicle vs. VIP (VIPR1)	0.122	0.05396 to 0.1901	Yes	****	<0.0001
							Vehicle vs. NECA (A2bR)	0.128	0.05581 to 0.2002	Yes	****	<0.0001
							Row 65
							Vehicle vs. Iso + SSF-β2AR	0.6168	0.5446 to 0.6890	Yes	****	<0.0001
							Vehicle vs. Iso (β2AR)	0.07593	0.003745 to 0.1481	Yes	*	0.0355
							Vehicle vs. VIP (VIPR1)	0.128	0.05991 to 0.1960	Yes	****	<0.0001
							Vehicle vs. NECA (A2bR)	0.1298	0.05758 to 0.2020	Yes	****	<0.0001
							Row 66
							Vehicle vs. Iso + SSF-β2AR	0.6177	0.5455 to 0.6899	Yes	****	<0.0001
							Vehicle vs. Iso (β2AR)	0.07608	0.003892 to 0.1483	Yes	*	0.035
							Vehicle vs. VIP (VIPR1)	0.1249	0.05680 to 0.1929	Yes	****	<0.0001
							Vehicle vs. NECA (A2bR)	0.129	0.05680 to 0.2012	Yes	****	<0.0001
							Row 67
							Vehicle vs. Iso + SSF-β2AR	0.6198	0.5476 to 0.6920	Yes	****	<0.0001
							Vehicle vs. Iso (β2AR)	0.07235	0.0001645 to 0.1445	Yes	*	0.0493
							Vehicle vs. VIP (VIPR1)	0.1214	0.05339 to 0.1895	Yes	****	<0.0001
							Vehicle vs. NECA (A2bR)	0.1388	0.06659 to 0.2110	Yes	****	<0.0001
							Row 68
							Vehicle vs. Iso + SSF-β2AR	0.624	0.5518 to 0.6962	Yes	****	<0.0001
							Vehicle vs. Iso (β2AR)	0.07664	0.004452 to 0.1488	Yes	*	0.0332
							Vehicle vs. VIP (VIPR1)	0.1186	0.05058 to 0.1867	Yes	****	<0.0001
							Vehicle vs. NECA (A2bR)	0.1403	0.06811 to 0.2125	Yes	****	<0.0001
							Row 69
							Vehicle vs. Iso + SSF-β2AR	0.6278	0.5556 to 0.7000	Yes	****	<0.0001
							Vehicle vs. Iso (β2AR)	0.07566	0.003470 to 0.1478	Yes	*	0.0364
							Vehicle vs. VIP (VIPR1)	0.1296	0.06158 to 0.1977	Yes	****	<0.0001
							Vehicle vs. NECA (A2bR)	0.1466	0.07445 to 0.2188	Yes	****	<0.0001
							Row 70
							Vehicle vs. Iso + SSF-β2AR	0.6325	0.5603 to 0.7047	Yes	****	<0.0001
							Vehicle vs. Iso (β2AR)	0.07893	0.006740 to 0.1511	Yes	*	0.0267
							Vehicle vs. VIP (VIPR1)	0.1262	0.05815 to 0.1943	Yes	****	<0.0001
							Vehicle vs. NECA (A2bR)	0.1497	0.07750 to 0.2219	Yes	****	<0.0001
							Row 71
							Vehicle vs. Iso + SSF-β2AR	0.6353	0.5631 to 0.7074	Yes	****	<0.0001
							Vehicle vs. Iso (β2AR)	0.07978	0.007590 to 0.1520	Yes	*	0.0246
							Vehicle vs. VIP (VIPR1)	0.1294	0.06135 to 0.1975	Yes	****	<0.0001
							Vehicle vs. NECA (A2bR)	0.1556	0.08336 to 0.2277	Yes	****	<0.0001
							Row 72
							Vehicle vs. Iso + SSF-β2AR	0.6353	0.5631 to 0.7075	Yes	****	<0.0001
							Vehicle vs. Iso (β2AR)	0.07832	0.006126 to 0.1505	Yes	*	0.0283
							Vehicle vs. VIP (VIPR1)	0.1235	0.05543 to 0.1915	Yes	****	<0.0001
							Vehicle vs. NECA (A2bR)	0.1563	0.08414 to 0.2285	Yes	****	<0.0001
							Row 73
							Vehicle vs. Iso + SSF-β2AR	0.6234	0.5512 to 0.6956	Yes	****	<0.0001
							Vehicle vs. Iso (β2AR)	0.07498	0.002792 to 0.1472	Yes	*	0.0388
							Vehicle vs. VIP (VIPR1)	0.1107	0.04261 to 0.1787	Yes	***	0.0003
							Vehicle vs. NECA (A2bR)	0.1487	0.07652 to 0.2209	Yes	****	<0.0001
							Row 74
							Vehicle vs. Iso + SSF-β2AR	0.6279	0.5557 to 0.7000	Yes	****	<0.0001
							Vehicle vs. Iso (β2AR)	0.07676	0.004571 to 0.1490	Yes	*	0.0328
							Vehicle vs. VIP (VIPR1)	0.1126	0.04456 to 0.1807	Yes	***	0.0002
							Vehicle vs. NECA (A2bR)	0.1563	0.08415 to 0.2285	Yes	****	<0.0001
							Row 75
							Vehicle vs. Iso + SSF-β2AR	0.6316	0.5594 to 0.7038	Yes	****	<0.0001
							Vehicle vs. Iso (β2AR)	0.07744	0.005250 to 0.1496	Yes	*	0.0308
							Vehicle vs. VIP (VIPR1)	0.1131	0.04505 to 0.1812	Yes	***	0.0002
							Vehicle vs. NECA (A2bR)	0.158	0.08582 to 0.2302	Yes	****	<0.0001
							Row 76
							Vehicle vs. Iso + SSF-β2AR	0.634	0.5618 to 0.7062	Yes	****	<0.0001
							Vehicle vs. Iso (β2AR)	0.07953	0.007338 to 0.1517	Yes	*	0.0252
							Vehicle vs. VIP (VIPR1)	0.1259	0.05783 to 0.1939	Yes	****	<0.0001
							Vehicle vs. NECA (A2bR)	0.1669	0.09473 to 0.2391	Yes	****	<0.0001
							Row 77
							Vehicle vs. Iso + SSF-β2AR	0.6381	0.5659 to 0.7103	Yes	****	<0.0001
							Vehicle vs. Iso (β2AR)	0.07836	0.006167 to 0.1505	Yes	*	0.0282
							Vehicle vs. VIP (VIPR1)	0.1257	0.05766 to 0.1938	Yes	****	<0.0001
							Vehicle vs. NECA (A2bR)	0.1657	0.09352 to 0.2379	Yes	****	<0.0001
							Row 78
							Vehicle vs. Iso + SSF-β2AR	0.6416	0.5694 to 0.7138	Yes	****	<0.0001
							Vehicle vs. Iso (β2AR)	0.07629	0.004104 to 0.1485	Yes	*	0.0343
							Vehicle vs. VIP (VIPR1)	0.1283	0.06021 to 0.1963	Yes	****	<0.0001
							Vehicle vs. NECA (A2bR)	0.1673	0.09507 to 0.2394	Yes	****	<0.0001
							Row 79
							Vehicle vs. Iso + SSF-β2AR	0.6335	0.5613 to 0.7056	Yes	****	<0.0001
							Vehicle vs. Iso (β2AR)	0.06881	-0.003383 to 0.1410	No	ns	0.0671
							Vehicle vs. VIP (VIPR1)	0.1242	0.05614 to 0.1923	Yes	****	<0.0001
							Vehicle vs. NECA (A2bR)	0.1581	0.08592 to 0.2303	Yes	****	<0.0001
							Row 80
							Vehicle vs. Iso + SSF-β2AR	0.6367	0.5645 to 0.7088	Yes	****	<0.0001
							Vehicle vs. Iso (β2AR)	0.06714	-0.005054 to 0.1393	No	ns	0.0772
							Vehicle vs. VIP (VIPR1)	0.1218	0.05370 to 0.1898	Yes	****	<0.0001
							Vehicle vs. NECA (A2bR)	0.1563	0.08416 to 0.2285	Yes	****	<0.0001
							Row 81
							Vehicle vs. Iso + SSF-β2AR	0.6366	0.5644 to 0.7088	Yes	****	<0.0001
							Vehicle vs. Iso (β2AR)	0.06827	-0.003922 to 0.1405	No	ns	0.0702
							Vehicle vs. VIP (VIPR1)	0.1253	0.05720 to 0.1933	Yes	****	<0.0001
							Vehicle vs. NECA (A2bR)	0.1592	0.08701 to 0.2314	Yes	****	<0.0001
							Row 82
							Vehicle vs. Iso + SSF-β2AR	0.6439	0.5717 to 0.7161	Yes	****	<0.0001
							Vehicle vs. Iso (β2AR)	0.07433	0.002139 to 0.1465	Yes	*	0.0412
							Vehicle vs. VIP (VIPR1)	0.1249	0.05684 to 0.1930	Yes	****	<0.0001
							Vehicle vs. NECA (A2bR)	0.161	0.08877 to 0.2332	Yes	****	<0.0001
							Row 83
							Vehicle vs. Iso + SSF-β2AR	0.6475	0.5753 to 0.7197	Yes	****	<0.0001
							Vehicle vs. Iso (β2AR)	0.07544	0.003250 to 0.1476	Yes	*	0.0372
							Vehicle vs. VIP (VIPR1)	0.1242	0.05612 to 0.1922	Yes	****	<0.0001
							Vehicle vs. NECA (A2bR)	0.1602	0.08796 to 0.2323	Yes	****	<0.0001
							Row 84
							Vehicle vs. Iso + SSF-β2AR	0.6531	0.5809 to 0.7253	Yes	****	<0.0001
							Vehicle vs. Iso (β2AR)	0.07968	0.007489 to 0.1519	Yes	*	0.0248
							Vehicle vs. VIP (VIPR1)	0.1254	0.05731 to 0.1934	Yes	****	<0.0001
							Vehicle vs. NECA (A2bR)	0.1614	0.08919 to 0.2336	Yes	****	<0.0001
							Row 85
							Vehicle vs. Iso + SSF-β2AR	0.6489	0.5767 to 0.7211	Yes	****	<0.0001
							Vehicle vs. Iso (β2AR)	0.07497	0.002775 to 0.1472	Yes	*	0.0389
							Vehicle vs. VIP (VIPR1)	0.1177	0.04962 to 0.1857	Yes	****	<0.0001
							Vehicle vs. NECA (A2bR)	0.1573	0.08514 to 0.2295	Yes	****	<0.0001
							Row 86
							Vehicle vs. Iso + SSF-β2AR	0.6453	0.5731 to 0.7175	Yes	****	<0.0001
							Vehicle vs. Iso (β2AR)	0.06568	-0.006513 to 0.1379	No	ns	0.0871
							Vehicle vs. VIP (VIPR1)	0.1134	0.04537 to 0.1815	Yes	***	0.0002
							Vehicle vs. NECA (A2bR)	0.1523	0.08012 to 0.2245	Yes	****	<0.0001
							Row 87
							Vehicle vs. Iso + SSF-β2AR	0.6465	0.5743 to 0.7187	Yes	****	<0.0001
							Vehicle vs. Iso (β2AR)	0.06734	-0.004850 to 0.1395	No	ns	0.0759
							Vehicle vs. VIP (VIPR1)	0.1177	0.04961 to 0.1857	Yes	****	<0.0001
							Vehicle vs. NECA (A2bR)	0.1548	0.08257 to 0.2269	Yes	****	<0.0001
							Row 88
							Vehicle vs. Iso + SSF-β2AR	0.6527	0.5805 to 0.7249	Yes	****	<0.0001
							Vehicle vs. Iso (β2AR)	0.06713	-0.005059 to 0.1393	No	ns	0.0773
							Vehicle vs. VIP (VIPR1)	0.1143	0.04629 to 0.1824	Yes	***	0.0002
							Vehicle vs. NECA (A2bR)	0.1644	0.09225 to 0.2366	Yes	****	<0.0001
							Row 89
							Vehicle vs. Iso + SSF-β2AR	0.658	0.5858 to 0.7302	Yes	****	<0.0001
							Vehicle vs. Iso (β2AR)	0.07113	-0.001064 to 0.1433	No	ns	0.0549
							Vehicle vs. VIP (VIPR1)	0.113	0.04497 to 0.1811	Yes	***	0.0002
							Vehicle vs. NECA (A2bR)	0.163	0.09084 to 0.2352	Yes	****	<0.0001
							Row 90
							Vehicle vs. Iso + SSF-β2AR	0.6575	0.5853 to 0.7296	Yes	****	<0.0001
							Vehicle vs. Iso (β2AR)	0.06728	-0.004914 to 0.1395	No	ns	0.0763
							Vehicle vs. VIP (VIPR1)	0.1168	0.04871 to 0.1848	Yes	***	0.0001
							Vehicle vs. NECA (A2bR)	0.166	0.09383 to 0.2382	Yes	****	<0.0001
							Row 91
							Vehicle vs. Iso + SSF-β2AR	0.6583	0.5861 to 0.7305	Yes	****	<0.0001
							Vehicle vs. Iso (β2AR)	0.06622	-0.005970 to 0.1384	No	ns	0.0833
							Vehicle vs. VIP (VIPR1)	0.1159	0.04783 to 0.1840	Yes	***	0.0001
							Vehicle vs. NECA (A2bR)	0.174	0.1018 to 0.2462	Yes	****	<0.0001
							Row 92
							Vehicle vs. Iso + SSF-β2AR	0.6595	0.5874 to 0.7317	Yes	****	<0.0001
							Vehicle vs. Iso (β2AR)	0.0674	-0.004789 to 0.1396	No	ns	0.0756
							Vehicle vs. VIP (VIPR1)	0.1134	0.04530 to 0.1814	Yes	***	0.0002
							Vehicle vs. NECA (A2bR)	0.1791	0.1069 to 0.2513	Yes	****	<0.0001
							Row 93
							Vehicle vs. Iso + SSF-β2AR	0.6643	0.5921 to 0.7365	Yes	****	<0.0001
							Vehicle vs. Iso (β2AR)	0.06498	-0.007209 to 0.1372	No	ns	0.0921
							Vehicle vs. VIP (VIPR1)	0.1137	0.04565 to 0.1818	Yes	***	0.0002
							Vehicle vs. NECA (A2bR)	0.174	0.1018 to 0.2462	Yes	****	<0.0001
							Row 94
							Vehicle vs. Iso + SSF-β2AR	0.658	0.5858 to 0.7302	Yes	****	<0.0001
							Vehicle vs. Iso (β2AR)	0.05751	-0.01468 to 0.1297	No	ns	0.1626
							Vehicle vs. VIP (VIPR1)	0.1128	0.04477 to 0.1809	Yes	***	0.0002
							Vehicle vs. NECA (A2bR)	0.1709	0.09871 to 0.2431	Yes	****	<0.0001
							Row 95
							Vehicle vs. Iso + SSF-β2AR	0.6545	0.5823 to 0.7267	Yes	****	<0.0001
							Vehicle vs. Iso (β2AR)	0.05341	-0.01878 to 0.1256	No	ns	0.2157
							Vehicle vs. VIP (VIPR1)	0.1077	0.03959 to 0.1757	Yes	***	0.0004
							Vehicle vs. NECA (A2bR)	0.172	0.09980 to 0.2442	Yes	****	<0.0001
							Row 96
							Vehicle vs. Iso + SSF-β2AR	0.6464	0.5742 to 0.7186	Yes	****	<0.0001
							Vehicle vs. Iso (β2AR)	0.0456	-0.02659 to 0.1178	No	ns	0.349
							Vehicle vs. VIP (VIPR1)	0.09819	0.03013 to 0.1662	Yes	**	0.0016
							Vehicle vs. NECA (A2bR)	0.1608	0.08860 to 0.2330	Yes	****	<0.0001
							Row 97
							Vehicle vs. Iso + SSF-β2AR	0.6482	0.5760 to 0.7204	Yes	****	<0.0001
							Vehicle vs. Iso (β2AR)	0.04577	-0.02642 to 0.1180	No	ns	0.3456
							Vehicle vs. VIP (VIPR1)	0.09671	0.02865 to 0.1648	Yes	**	0.0019
							Vehicle vs. NECA (A2bR)	0.1588	0.08662 to 0.2310	Yes	****	<0.0001
							Row 98
							Vehicle vs. Iso + SSF-β2AR	0.6493	0.5772 to 0.7215	Yes	****	<0.0001
							Vehicle vs. Iso (β2AR)	0.04829	-0.02390 to 0.1205	No	ns	0.2984
							Vehicle vs. VIP (VIPR1)	0.1001	0.03200 to 0.1681	Yes	**	0.0012
							Vehicle vs. NECA (A2bR)	0.1647	0.09251 to 0.2369	Yes	****	<0.0001
							Row 99
							Vehicle vs. Iso + SSF-β2AR	0.6514	0.5792 to 0.7236	Yes	****	<0.0001
							Vehicle vs. Iso (β2AR)	0.05211	-0.02008 to 0.1243	No	ns	0.2349
							Vehicle vs. VIP (VIPR1)	0.1004	0.03231 to 0.1684	Yes	**	0.0012
							Vehicle vs. NECA (A2bR)	0.1635	0.09135 to 0.2357	Yes	****	<0.0001
							Row 100
							Vehicle vs. Iso + SSF-β2AR	0.6519	0.5797 to 0.7241	Yes	****	<0.0001
							Vehicle vs. Iso (β2AR)	0.05144	-0.02075 to 0.1236	No	ns	0.2454
							Vehicle vs. VIP (VIPR1)	0.1033	0.03528 to 0.1714	Yes	***	0.0008
							Vehicle vs. NECA (A2bR)	0.1657	0.09351 to 0.2379	Yes	****	<0.0001
							Row 101
							Vehicle vs. Iso + SSF-β2AR	0.6529	0.5807 to 0.7251	Yes	****	<0.0001
							Vehicle vs. Iso (β2AR)	0.05015	-0.02204 to 0.1223	No	ns	0.2663
							Vehicle vs. VIP (VIPR1)	0.1026	0.03449 to 0.1706	Yes	***	0.0009
							Vehicle vs. NECA (A2bR)	0.1648	0.09261 to 0.2370	Yes	****	<0.0001
							Row 102
							Vehicle vs. Iso + SSF-β2AR	0.6542	0.5820 to 0.7264	Yes	****	<0.0001
							Vehicle vs. Iso (β2AR)	0.0483	-0.02389 to 0.1205	No	ns	0.2982
							Vehicle vs. VIP (VIPR1)	0.1037	0.03567 to 0.1718	Yes	***	0.0007
							Vehicle vs. NECA (A2bR)	0.1728	0.1006 to 0.2450	Yes	****	<0.0001
							Row 103
							Vehicle vs. Iso + SSF-β2AR	0.6543	0.5821 to 0.7265	Yes	****	<0.0001
							Vehicle vs. Iso (β2AR)	0.04754	-0.02465 to 0.1197	No	ns	0.3121
							Vehicle vs. VIP (VIPR1)	0.1007	0.03259 to 0.1687	Yes	**	0.0011
							Vehicle vs. NECA (A2bR)	0.1756	0.1034 to 0.2478	Yes	****	<0.0001
							Row 104
							Vehicle vs. Iso + SSF-β2AR	0.6541	0.5820 to 0.7263	Yes	****	<0.0001
							Vehicle vs. Iso (β2AR)	0.04689	-0.02530 to 0.1191	No	ns	0.3241
							Vehicle vs. VIP (VIPR1)	0.103	0.03490 to 0.1710	Yes	***	0.0008
							Vehicle vs. NECA (A2bR)	0.1724	0.1002 to 0.2445	Yes	****	<0.0001
							Row 105
							Vehicle vs. Iso + SSF-β2AR	0.6538	0.5816 to 0.7260	Yes	****	<0.0001
							Vehicle vs. Iso (β2AR)	0.05437	-0.01782 to 0.1266	No	ns	0.2023
							Vehicle vs. VIP (VIPR1)	0.1105	0.04247 to 0.1786	Yes	***	0.0003
							Vehicle vs. NECA (A2bR)	0.1757	0.1035 to 0.2479	Yes	****	<0.0001
							Row 106
							Vehicle vs. Iso + SSF-β2AR	0.6571	0.5849 to 0.7293	Yes	****	<0.0001
							Vehicle vs. Iso (β2AR)	0.0524	-0.01979 to 0.1246	No	ns	0.2306
							Vehicle vs. VIP (VIPR1)	0.1119	0.04384 to 0.1800	Yes	***	0.0002
							Vehicle vs. NECA (A2bR)	0.1783	0.1062 to 0.2505	Yes	****	<0.0001
							Row 107
							Vehicle vs. Iso + SSF-β2AR	0.6569	0.5848 to 0.7291	Yes	****	<0.0001
							Vehicle vs. Iso (β2AR)	0.04994	-0.02225 to 0.1221	No	ns	0.2697
							Vehicle vs. VIP (VIPR1)	0.1101	0.04201 to 0.1781	Yes	***	0.0003
							Vehicle vs. NECA (A2bR)	0.1743	0.1021 to 0.2464	Yes	****	<0.0001
							Row 108
							Vehicle vs. Iso + SSF-β2AR	0.6549	0.5827 to 0.7271	Yes	****	<0.0001
							Vehicle vs. Iso (β2AR)	0.04833	-0.02386 to 0.1205	No	ns	0.2977
							Vehicle vs. VIP (VIPR1)	0.107	0.03894 to 0.1751	Yes	***	0.0005
							Vehicle vs. NECA (A2bR)	0.1709	0.09869 to 0.2431	Yes	****	<0.0001
							Row 109
							Vehicle vs. Iso + SSF-β2AR	0.6534	0.5812 to 0.7256	Yes	****	<0.0001
							Vehicle vs. Iso (β2AR)	0.04478	-0.02741 to 0.1170	No	ns	0.3654
							Vehicle vs. VIP (VIPR1)	0.1009	0.03283 to 0.1690	Yes	**	0.0011
							Vehicle vs. NECA (A2bR)	0.1699	0.09773 to 0.2421	Yes	****	<0.0001
							Row 110
							Vehicle vs. Iso + SSF-β2AR	0.6551	0.5829 to 0.7273	Yes	****	<0.0001
							Vehicle vs. Iso (β2AR)	0.04593	-0.02626 to 0.1181	No	ns	0.3426
							Vehicle vs. VIP (VIPR1)	0.1007	0.03260 to 0.1687	Yes	**	0.0011
							Vehicle vs. NECA (A2bR)	0.1674	0.09525 to 0.2396	Yes	****	<0.0001
							Row 111
							Vehicle vs. Iso + SSF-β2AR	0.6648	0.5927 to 0.7370	Yes	****	<0.0001
							Vehicle vs. Iso (β2AR)	0.05528	-0.01691 to 0.1275	No	ns	0.1902
							Vehicle vs. VIP (VIPR1)	0.1081	0.04004 to 0.1762	Yes	***	0.0004
							Vehicle vs. NECA (A2bR)	0.1695	0.09727 to 0.2416	Yes	****	<0.0001
							Row 112
							Vehicle vs. Iso + SSF-β2AR	0.6638	0.5916 to 0.7360	Yes	****	<0.0001
							Vehicle vs. Iso (β2AR)	0.05699	-0.01520 to 0.1292	No	ns	0.1688
							Vehicle vs. VIP (VIPR1)	0.1053	0.03726 to 0.1734	Yes	***	0.0006
							Vehicle vs. NECA (A2bR)	0.1695	0.09730 to 0.2417	Yes	****	<0.0001
							Row 113
							Vehicle vs. Iso + SSF-β2AR	0.6689	0.5967 to 0.7411	Yes	****	<0.0001
							Vehicle vs. Iso (β2AR)	0.06151	-0.01068 to 0.1337	No	ns	0.121
							Vehicle vs. VIP (VIPR1)	0.1042	0.03615 to 0.1723	Yes	***	0.0007
							Vehicle vs. NECA (A2bR)	0.1754	0.1032 to 0.2476	Yes	****	<0.0001
							Row 114
							Vehicle vs. Iso + SSF-β2AR	0.6675	0.5953 to 0.7397	Yes	****	<0.0001
							Vehicle vs. Iso (β2AR)	0.05939	-0.01280 to 0.1316	No	ns	0.1419
							Vehicle vs. VIP (VIPR1)	0.1052	0.03709 to 0.1732	Yes	***	0.0006
							Vehicle vs. NECA (A2bR)	0.1817	0.1095 to 0.2539	Yes	****	<0.0001
							Row 115
							Vehicle vs. Iso + SSF-β2AR	0.6758	0.6036 to 0.7480	Yes	****	<0.0001
							Vehicle vs. Iso (β2AR)	0.06962	-0.002573 to 0.1418	No	ns	0.0626
							Vehicle vs. VIP (VIPR1)	0.1138	0.04574 to 0.1819	Yes	***	0.0002
							Vehicle vs. NECA (A2bR)	0.1934	0.1212 to 0.2656	Yes	****	<0.0001
							Row 116
							Vehicle vs. Iso + SSF-β2AR	0.6775	0.6053 to 0.7497	Yes	****	<0.0001
							Vehicle vs. Iso (β2AR)	0.06818	-0.004011 to 0.1404	No	ns	0.0708
							Vehicle vs. VIP (VIPR1)	0.1094	0.04132 to 0.1774	Yes	***	0.0003
							Vehicle vs. NECA (A2bR)	0.1981	0.1260 to 0.2703	Yes	****	<0.0001
							Row 117
							Vehicle vs. Iso + SSF-β2AR	0.6811	0.6089 to 0.7532	Yes	****	<0.0001
							Vehicle vs. Iso (β2AR)	0.06938	-0.002805 to 0.1416	No	ns	0.0639
							Vehicle vs. VIP (VIPR1)	0.1143	0.04619 to 0.1823	Yes	***	0.0002
							Vehicle vs. NECA (A2bR)	0.2026	0.1304 to 0.2748	Yes	****	<0.0001
							Row 118
							Vehicle vs. Iso + SSF-β2AR	0.6811	0.6089 to 0.7533	Yes	****	<0.0001
							Vehicle vs. Iso (β2AR)	0.0669	-0.005285 to 0.1391	No	ns	0.0787
							Vehicle vs. VIP (VIPR1)	0.1153	0.04724 to 0.1834	Yes	***	0.0001
							Vehicle vs. NECA (A2bR)	0.2027	0.1305 to 0.2748	Yes	****	<0.0001
							Row 119
							Vehicle vs. Iso + SSF-β2AR	0.6813	0.6091 to 0.7535	Yes	****	<0.0001
							Vehicle vs. Iso (β2AR)	0.07132	-0.0008686 to 0.1435	No	ns	0.054
							Vehicle vs. VIP (VIPR1)	0.1103	0.04225 to 0.1784	Yes	***	0.0003
							Vehicle vs. NECA (A2bR)	0.2067	0.1345 to 0.2789	Yes	****	<0.0001
							Row 120
							Vehicle vs. Iso + SSF-β2AR	0.6827	0.6105 to 0.7549	Yes	****	<0.0001
							Vehicle vs. Iso (β2AR)	0.07428	0.002087 to 0.1465	Yes	*	0.0414
							Vehicle vs. VIP (VIPR1)	0.1139	0.04586 to 0.1820	Yes	***	0.0002
							Vehicle vs. NECA (A2bR)	0.2014	0.1292 to 0.2735	Yes	****	<0.0001
							Row 121
							Vehicle vs. Iso + SSF-β2AR	0.6826	0.6104 to 0.7548	Yes	****	<0.0001
							Vehicle vs. Iso (β2AR)	0.07435	0.002160 to 0.1465	Yes	*	0.0411
							Vehicle vs. VIP (VIPR1)	0.1117	0.04361 to 0.1797	Yes	***	0.0002
							Vehicle vs. NECA (A2bR)	0.203	0.1309 to 0.2752	Yes	****	<0.0001
							Row 122
							Vehicle vs. Iso + SSF-β2AR	0.6844	0.6122 to 0.7566	Yes	****	<0.0001
							Vehicle vs. Iso (β2AR)	0.07842	0.006230 to 0.1506	Yes	*	0.028
							Vehicle vs. VIP (VIPR1)	0.1175	0.04944 to 0.1856	Yes	****	<0.0001
							Vehicle vs. NECA (A2bR)	0.2013	0.1291 to 0.2735	Yes	****	<0.0001
							Row 123
							Vehicle vs. Iso + SSF-β2AR	0.6856	0.6134 to 0.7578	Yes	****	<0.0001
							Vehicle vs. Iso (β2AR)	0.07946	0.007274 to 0.1517	Yes	*	0.0253
							Vehicle vs. VIP (VIPR1)	0.1168	0.04878 to 0.1849	Yes	***	0.0001
							Vehicle vs. NECA (A2bR)	0.2044	0.1322 to 0.2765	Yes	****	<0.0001
							Row 124
							Vehicle vs. Iso + SSF-β2AR	0.6859	0.6137 to 0.7581	Yes	****	<0.0001
							Vehicle vs. Iso (β2AR)	0.07338	0.001195 to 0.1456	Yes	*	0.0449
							Vehicle vs. VIP (VIPR1)	0.1182	0.05015 to 0.1863	Yes	****	<0.0001
							Vehicle vs. NECA (A2bR)	0.2	0.1279 to 0.2722	Yes	****	<0.0001
							Row 125
							Vehicle vs. Iso + SSF-β2AR	0.6833	0.6111 to 0.7555	Yes	****	<0.0001
							Vehicle vs. Iso (β2AR)	0.07175	-0.0004349 to 0.1439	No	ns	0.052
							Vehicle vs. VIP (VIPR1)	0.1157	0.04759 to 0.1837	Yes	***	0.0001
							Vehicle vs. NECA (A2bR)	0.198	0.1259 to 0.2702	Yes	****	<0.0001
							Row 126
							Vehicle vs. Iso + SSF-β2AR	0.6853	0.6131 to 0.7574	Yes	****	<0.0001
							Vehicle vs. Iso (β2AR)	0.05933	-0.01286 to 0.1315	No	ns	0.1425
							Vehicle vs. VIP (VIPR1)	0.1075	0.03945 to 0.1756	Yes	***	0.0004
							Vehicle vs. NECA (A2bR)	0.1985	0.1263 to 0.2707	Yes	****	<0.0001
							Row 127
							Vehicle vs. Iso + SSF-β2AR	0.684	0.6119 to 0.7562	Yes	****	<0.0001
							Vehicle vs. Iso (β2AR)	0.06194	-0.01025 to 0.1341	No	ns	0.117
							Vehicle vs. VIP (VIPR1)	0.1098	0.04170 to 0.1778	Yes	***	0.0003
							Vehicle vs. NECA (A2bR)	0.1997	0.1275 to 0.2719	Yes	****	<0.0001
							Row 128
							Vehicle vs. Iso + SSF-β2AR	0.6858	0.6136 to 0.7580	Yes	****	<0.0001
							Vehicle vs. Iso (β2AR)	0.06423	-0.007959 to 0.1364	No	ns	0.0978
							Vehicle vs. VIP (VIPR1)	0.1057	0.03759 to 0.1737	Yes	***	0.0006
							Vehicle vs. NECA (A2bR)	0.1999	0.1277 to 0.2721	Yes	****	<0.0001
							Row 129
							Vehicle vs. Iso + SSF-β2AR	0.6813	0.6091 to 0.7535	Yes	****	<0.0001
							Vehicle vs. Iso (β2AR)	0.06973	-0.002464 to 0.1419	No	ns	0.062
							Vehicle vs. VIP (VIPR1)	0.1116	0.04355 to 0.1797	Yes	***	0.0002
							Vehicle vs. NECA (A2bR)	0.2089	0.1367 to 0.2811	Yes	****	<0.0001
							Row 130
							Vehicle vs. Iso + SSF-β2AR	0.6899	0.6177 to 0.7621	Yes	****	<0.0001
							Vehicle vs. Iso (β2AR)	0.07051	-0.001681 to 0.1427	No	ns	0.058
							Vehicle vs. VIP (VIPR1)	0.1163	0.04826 to 0.1844	Yes	***	0.0001
							Vehicle vs. NECA (A2bR)	0.2068	0.1346 to 0.2790	Yes	****	<0.0001
							Row 131
							Vehicle vs. Iso + SSF-β2AR	0.6799	0.6077 to 0.7521	Yes	****	<0.0001
							Vehicle vs. Iso (β2AR)	0.0658	-0.006394 to 0.1380	No	ns	0.0862
							Vehicle vs. VIP (VIPR1)	0.1139	0.04580 to 0.1819	Yes	***	0.0002
							Vehicle vs. NECA (A2bR)	0.2048	0.1326 to 0.2770	Yes	****	<0.0001
							Row 132
							Vehicle vs. Iso + SSF-β2AR	0.686	0.6138 to 0.7582	Yes	****	<0.0001
							Vehicle vs. Iso (β2AR)	0.06837	-0.003818 to 0.1406	No	ns	0.0696
							Vehicle vs. VIP (VIPR1)	0.1196	0.05154 to 0.1877	Yes	****	<0.0001
							Vehicle vs. NECA (A2bR)	0.2044	0.1323 to 0.2766	Yes	****	<0.0001
							Row 133
							Vehicle vs. Iso + SSF-β2AR	0.6875	0.6153 to 0.7597	Yes	****	<0.0001
							Vehicle vs. Iso (β2AR)	0.06275	-0.009441 to 0.1349	No	ns	0.1099
							Vehicle vs. VIP (VIPR1)	0.1172	0.04911 to 0.1852	Yes	****	<0.0001
							Vehicle vs. NECA (A2bR)	0.1954	0.1232 to 0.2676	Yes	****	<0.0001
							Row 134
							Vehicle vs. Iso + SSF-β2AR	0.6907	0.6185 to 0.7629	Yes	****	<0.0001
							Vehicle vs. Iso (β2AR)	0.06219	-0.01000 to 0.1344	No	ns	0.1148
							Vehicle vs. VIP (VIPR1)	0.1161	0.04808 to 0.1842	Yes	***	0.0001
							Vehicle vs. NECA (A2bR)	0.1934	0.1212 to 0.2656	Yes	****	<0.0001
							Row 135
							Vehicle vs. Iso + SSF-β2AR	0.689	0.6168 to 0.7612	Yes	****	<0.0001
							Vehicle vs. Iso (β2AR)	0.0603	-0.01189 to 0.1325	No	ns	0.1325
							Vehicle vs. VIP (VIPR1)	0.1127	0.04467 to 0.1808	Yes	***	0.0002
							Vehicle vs. NECA (A2bR)	0.1903	0.1181 to 0.2624	Yes	****	<0.0001
							Row 136
							Vehicle vs. Iso + SSF-β2AR	0.6893	0.6171 to 0.7615	Yes	****	<0.0001
							Vehicle vs. Iso (β2AR)	0.07172	-0.0004665 to 0.1439	No	ns	0.0521
							Vehicle vs. VIP (VIPR1)	0.1176	0.04956 to 0.1857	Yes	****	<0.0001
							Vehicle vs. NECA (A2bR)	0.1944	0.1223 to 0.2666	Yes	****	<0.0001
							Row 137
							Vehicle vs. Iso + SSF-β2AR	0.6887	0.6165 to 0.7609	Yes	****	<0.0001
							Vehicle vs. Iso (β2AR)	0.07274	0.0005523 to 0.1449	Yes	*	0.0476
							Vehicle vs. VIP (VIPR1)	0.1229	0.05485 to 0.1910	Yes	****	<0.0001
							Vehicle vs. NECA (A2bR)	0.2	0.1278 to 0.2722	Yes	****	<0.0001
							Row 138
							Vehicle vs. Iso + SSF-β2AR	0.699	0.6269 to 0.7712	Yes	****	<0.0001
							Vehicle vs. Iso (β2AR)	0.08065	0.008455 to 0.1528	Yes	*	0.0225
							Vehicle vs. VIP (VIPR1)	0.1237	0.05568 to 0.1918	Yes	****	<0.0001
							Vehicle vs. NECA (A2bR)	0.2088	0.1367 to 0.2810	Yes	****	<0.0001
							Row 139
							Vehicle vs. Iso + SSF-β2AR	0.702	0.6299 to 0.7742	Yes	****	<0.0001
							Vehicle vs. Iso (β2AR)	0.07932	0.007126 to 0.1515	Yes	*	0.0257
							Vehicle vs. VIP (VIPR1)	0.1276	0.05958 to 0.1957	Yes	****	<0.0001
							Vehicle vs. NECA (A2bR)	0.2086	0.1364 to 0.2808	Yes	****	<0.0001
							Row 140
							Vehicle vs. Iso + SSF-β2AR	0.7076	0.6354 to 0.7798	Yes	****	<0.0001
							Vehicle vs. Iso (β2AR)	0.09012	0.01793 to 0.1623	Yes	**	0.0084
							Vehicle vs. VIP (VIPR1)	0.1381	0.07006 to 0.2062	Yes	****	<0.0001
							Vehicle vs. NECA (A2bR)	0.218	0.1459 to 0.2902	Yes	****	<0.0001
							Row 141
							Vehicle vs. Iso + SSF-β2AR	0.7072	0.6351 to 0.7794	Yes	****	<0.0001
							Vehicle vs. Iso (β2AR)	0.07818	0.005988 to 0.1504	Yes	*	0.0287
							Vehicle vs. VIP (VIPR1)	0.136	0.06795 to 0.2041	Yes	****	<0.0001
							Vehicle vs. NECA (A2bR)	0.2138	0.1416 to 0.2860	Yes	****	<0.0001
							Row 142
							Vehicle vs. Iso + SSF-β2AR	0.7045	0.6323 to 0.7767	Yes	****	<0.0001
							Vehicle vs. Iso (β2AR)	0.07485	0.002660 to 0.1470	Yes	*	0.0393
							Vehicle vs. VIP (VIPR1)	0.1326	0.06455 to 0.2007	Yes	****	<0.0001
							Vehicle vs. NECA (A2bR)	0.2106	0.1384 to 0.2828	Yes	****	<0.0001
							Row 143
							Vehicle vs. Iso + SSF-β2AR	0.6993	0.6271 to 0.7715	Yes	****	<0.0001
							Vehicle vs. Iso (β2AR)	0.07081	-0.001381 to 0.1430	No	ns	0.0565
							Vehicle vs. VIP (VIPR1)	0.1249	0.05680 to 0.1929	Yes	****	<0.0001
							Vehicle vs. NECA (A2bR)	0.2108	0.1386 to 0.2830	Yes	****	<0.0001
							Row 144
							Vehicle vs. Iso + SSF-β2AR	0.7005	0.6283 to 0.7727	Yes	****	<0.0001
							Vehicle vs. Iso (β2AR)	0.0731	0.0009114 to 0.1453	Yes	*	0.0461
							Vehicle vs. VIP (VIPR1)	0.1324	0.06431 to 0.2004	Yes	****	<0.0001
							Vehicle vs. NECA (A2bR)	0.2164	0.1442 to 0.2886	Yes	****	<0.0001
							Row 145
							Vehicle vs. Iso + SSF-β2AR	0.7036	0.6314 to 0.7758	Yes	****	<0.0001
							Vehicle vs. Iso (β2AR)	0.07647	0.004280 to 0.1487	Yes	*	0.0338
							Vehicle vs. VIP (VIPR1)	0.1376	0.06955 to 0.2057	Yes	****	<0.0001
							Vehicle vs. NECA (A2bR)	0.2169	0.1447 to 0.2891	Yes	****	<0.0001
							Row 146
							Vehicle vs. Iso + SSF-β2AR	0.7035	0.6313 to 0.7757	Yes	****	<0.0001
							Vehicle vs. Iso (β2AR)	0.08312	0.01093 to 0.1553	Yes	*	0.0176
							Vehicle vs. VIP (VIPR1)	0.1448	0.07677 to 0.2129	Yes	****	<0.0001
							Vehicle vs. NECA (A2bR)	0.2125	0.1403 to 0.2847	Yes	****	<0.0001
							Row 147
							Vehicle vs. Iso + SSF-β2AR	0.7073	0.6351 to 0.7795	Yes	****	<0.0001
							Vehicle vs. Iso (β2AR)	0.07746	0.005273 to 0.1497	Yes	*	0.0307
							Vehicle vs. VIP (VIPR1)	0.1451	0.07704 to 0.2132	Yes	****	<0.0001
							Vehicle vs. NECA (A2bR)	0.2193	0.1471 to 0.2915	Yes	****	<0.0001
							Row 148
							Vehicle vs. Iso + SSF-β2AR	0.708	0.6358 to 0.7802	Yes	****	<0.0001
							Vehicle vs. Iso (β2AR)	0.08297	0.01078 to 0.1552	Yes	*	0.0178
							Vehicle vs. VIP (VIPR1)	0.1445	0.07640 to 0.2125	Yes	****	<0.0001
							Vehicle vs. NECA (A2bR)	0.2171	0.1449 to 0.2892	Yes	****	<0.0001
							Row 149
							Vehicle vs. Iso + SSF-β2AR	0.706	0.6338 to 0.7782	Yes	****	<0.0001
							Vehicle vs. Iso (β2AR)	0.07569	0.003505 to 0.1479	Yes	*	0.0363
							Vehicle vs. VIP (VIPR1)	0.1462	0.07809 to 0.2142	Yes	****	<0.0001
							Vehicle vs. NECA (A2bR)	0.2146	0.1424 to 0.2868	Yes	****	<0.0001
							Row 150
							Vehicle vs. Iso + SSF-β2AR	0.7097	0.6375 to 0.7818	Yes	****	<0.0001
							Vehicle vs. Iso (β2AR)	0.07193	-0.0002560 to 0.1441	No	ns	0.0511
							Vehicle vs. VIP (VIPR1)	0.147	0.07894 to 0.2151	Yes	****	<0.0001
							Vehicle vs. NECA (A2bR)	0.2171	0.1449 to 0.2893	Yes	****	<0.0001
							Row 151
							Vehicle vs. Iso + SSF-β2AR	0.7063	0.6341 to 0.7785	Yes	****	<0.0001
							Vehicle vs. Iso (β2AR)	0.06824	-0.003947 to 0.1404	No	ns	0.0704
							Vehicle vs. VIP (VIPR1)	0.1407	0.07260 to 0.2087	Yes	****	<0.0001
							Vehicle vs. NECA (A2bR)	0.2171	0.1450 to 0.2893	Yes	****	<0.0001

## Sheet: Figure 4b
Figure 4b
Time (min)		HEK293				Gαs.olf DKO
0		-0.0071656	0.020315	-0.004993		-0.017464	-0.0035012	0.0300629
0.5		0.00070055	-0.0016574	-0.0180171		-0.0098877	0.0180739	0.0062415
1		0.00915074	0.0146827	0.00184538		-0.0182609	0.00492953	-0.0217102
1.5		-0.0044174	0.0248399	-0.0091467		0.0120406	-0.0065475	-0.0093088
2		0.0009467	-0.0142789	-0.0147388		0.00180969	-0.0172499	0.0284657
2.5		-0.0105534	0.0257887	0.00606138		-0.0028186	-0.004423	-0.0069457
3		-0.0127776	-0.0182311	0.0158279		-0.0022479	0.0104513	0.00830091
3.5		0.00812531	-0.0071729	0.00189483		0.0112077	0.00338072	-0.0067958
4		0.0148133	-0.0044664	0.0138758		0.0159452	0.0103014	0.00186855
4.5		0.00117739	-0.0398195	0.00739034		0.00967576	-0.0154152	-0.0301791
5
5.5		0.403022	0.416484	0.434589		0.480063	0.291635	0.222208
6		0.379598	0.320567	0.348323		0.312235	0.16208	0.135187
6.5		0.313331	0.181394	0.277673		0.177501	0.122138	0.0944409
7		0.258296	0.195993	0.243549		0.1207	0.108494	0.0613648
7.5		0.276744	0.225685	0.229366		0.0870894	0.0787061	0.0609598
8		0.260419	0.222585	0.251664		0.0608127	0.0855575	0.0329798
8.5		0.236802	0.204746	0.231838		0.0757862	0.0591106	0.0442126
9		0.242923	0.2082	0.232715		0.0495553	0.0779173	0.00536382
9.5		0.245989	0.136319	0.231327		0.0692768	0.0199893	0.0158742
10		0.240172	0.200265	0.241532		0.0628181	0.0897732	0.0162433
10.5		0.250795	0.168915	0.229085		0.0426503	0.0566655	0.0240059
11		0.231804	0.148954	0.230368		0.0198223	0.062093	0.0758313
11.5		0.249302	0.140829	0.220922		0.0206352	0.0512004	0.0188571
12		0.245248	0.153483	0.209199		0.0285246	0.00067369	0.0620794
12.5		0.219343	0.155068	0.230358		0.0316431	-0.0174079	0.00526523
13		0.234748	0.162914	0.225357		0.0388685	0.0400455	0.00776132
13.5		0.236488	0.128453	0.219951		0.0203323	0.0288254	0.0180881
14		0.235358	0.157774	0.208985		0.0129647	0.0343979	0.0351133
14.5		0.229325	0.174763	0.203358		0.00307411	0.0012715	0.0264521
15		0.238842	0.191719	0.21787		-0.0025545	-0.0001436	0.0110602
15.5		0.205769	0.166685	0.240552		0.00883217	-0.0139652	0.0146395
16		0.224561	0.165656	0.21116		0.00141813	0.0458649	0.0381408
16.5		0.25116	0.165492	0.231552		0.00179063	0.034938	0.0925907
17		0.244039	0.170263	0.215518		-0.0189631	0.0185856	-0.0003274
17.5		0.238786	0.177494	0.19589		-0.0198079	0.0170367	0.0404022
18		0.226298	0.117909	0.21524		-0.0273796	0.0138252	0.00145391
18.5		0.235804	0.141205	0.202343		-0.0257202	0.0711069	0.0448015
19		0.22382	0.176124	0.215889		-0.0107005	0.0351439	0.0408038
19.5		0.239511	0.108165	0.219055		-0.0249681	0.00984747	0.0179528
20		0.245786	0.11686	0.219027		-0.0118388	0.0498431	0.0190888
20.5		0.224619	0.108562	0.218835		-0.0184905	0.0426512	0.0353207
21		0.230558	0.170663	0.222707		-0.0113904	0.0269934	-0.0013424
21.5		0.231994	0.116249	0.219368		-0.017306	0.0723653	0.0209289
22		0.23711	0.157864	0.209868		0.0198007	-0.0011288	0.065075
22.5		0.203468	0.136174	0.201362		-0.0064773	0.0308417	-0.001301
23		0.231219	0.133342	0.19862		-0.0078602	0.0187909	0.0436396
23.5		0.241327	0.157102	0.194553		-0.0126359	0.0432953	-0.0033427
24		0.222023	0.112787	0.211982		0.00158502	0.0287565	0.0218876
24.5		0.212064	0.111561	0.180999		-0.0233364	0.0230796	0.0128429
25		0.223614	0.120982	0.195226		0.00201742	0.00976249	0.0903425
25.5		0.230687	0.107032	0.187637		0.00956355	0.0143209	0.0514875
26		0.214947	0.105616	0.185206		0.00714894	-0.0148244	0.0385594
26.5		0.217865	0.131519	0.173675		0.0130477	-0.0169293	0.0273142
27		0.216082	0.104451	0.168216		0.00513776	-0.0098617	0.046973
27.5		0.207523	0.125581	0.186509		0.00371039	0.0263282	0.0376689
28		0.198331	0.105728	0.190259		0.00971022	0.0261078	0.0598195
28.5		0.241568	0.107782	0.176657		0.0345663	0.0207108	0.0624917
29		0.199241	0.13028	0.16423		0.0257608	-0.0114808	0.0254613
29.5		0.203031	0.130585	0.197742		0.0180959	0.0191053	0.0375621
30		0.202637	0.126245	0.167641		0.0247733	0.0355002	0.0337521
30.5		0.197131	0.144956	0.174691		0.0307997	0.0509862	0.0568356
31		0.20459	0.138535	0.187974		0.0206624	0.0343255	0.030845
31.5		0.197121	0.111535	0.164794		0.0134142	0.00393626	-0.0083584
32		0.214959	0.0847252	0.158721		0.0536211	0.047257	0.0796263
32.5		0.197699	0.126936	0.165633		0.0183277	0.0216235	0.012226
33		0.196726	0.106706	0.181218		0.0461464	-0.0066778	0.0801731
33.5		0.204569	0.16278	0.17209		0.0373942	0.0181831	0.062968
34		0.205098	0.112905	0.164452		0.051957	0.00137812	0.0283138
34.5		0.184149	0.101743	0.179684		0.0289495	0.00122629	0.0394273
35		0.199509	0.126737	0.154904		0.0142068	0.00903448	0.0399031

## Sheet: Figure 4c
Figure 4c
Left										Right				t test
Time (min)		DMSO				YM				DMSO	YM			Column B	YM
0		0.0239523	-0.0100549	-0.0043815		-0.0005735	0.00728415	-0.0033309		1.077	-1.096			vs.	vs.
0.5		0.00634968	0.00363879	0.00627898		-0.0034177	-0.0004655	0.00971546		1.605	-0.3194			Column A	DMSO
1		-3.005e-05	0.0128412	0.00897391		-0.0027327	0.00646995	0.0073252		0.9479	-0.01642
1.5		-0.0151138	0.0117498	0.00318385		-7.615e-05	0.00471557	-0.0005036						Unpaired t test
2		-0.015444	-0.0002632	-0.0023096		0.00880469	-0.0079584	-0.0083014						P value	0.0112
2.5		-0.0210217	0.00016107	0.00052507		0.0061275	-0.0081822	0.00179253						P value summary	*
3		0.00130268	-0.0077835	0.00473611		-0.0055295	0.00027589	0.00695376						Significantly different (P < 0.05)?	Yes
3.5		0.011771	-0.0100347	-0.0063029		-0.0022664	0.00093058	-0.0166023						One- or two-tailed P value?	Two-tailed
4		0.00374805	-0.0021389	0.00273239		-0.004035	-0.0146944	-0.0005403						t, df	t=4.450, df=4
4.5		0.00448582	0.00188443	-0.0134364		0.00369873	0.0116244	0.00349159
5														How big is the difference?
5.5		0.283826	0.328114	0.431181		-0.0656916	-0.0134669	-0.0247529						Mean of column A	1.21
6		0.193676	0.212831	0.247059		-0.0520064	-0.0242877	-0.0058719						Mean of column B	-0.4773
6.5		0.127666	0.13721	0.140815		-0.0517801	-0.0208524	-0.0044394						Difference between means (B - A) ± SEM	-1.687 ± 0.3792
7		0.0934519	0.0896641	0.101401		-0.0557945	-0.0242798	-0.009033						95% confidence interval	-2.740 to -0.6345
7.5		0.0920586	0.0726124	0.0787777		-0.0367781	-0.0144251	-0.0103774						R squared (eta squared)	0.832
8		0.0704127	0.0722867	0.0786572		-0.0464894	-0.0335793	-0.0196331
8.5		0.0663467	0.0721906	0.0647092		-0.0310669	-0.0103769	-0.022762						F test to compare variances
9		0.0475387	0.0564168	0.0617943		-0.0293032	-0.0110729	-0.0069547						F, DFn, Dfd	2.558, 2, 2
9.5		0.060349	0.0693207	0.0809375		-0.0266358	-0.0008442	-0.0026015						P value	0.5621
10		0.0533017	0.0420673	0.0607165		-0.0275235	0.0025939	-0.0125993						P value summary	ns
10.5		0.0351488	0.0483191	0.0549799		-0.0205253	-0.0083756	-0.0268418						Significantly different (P < 0.05)?	No
11		0.0568535	0.0468307	0.045219		-0.0249511	-0.0001043	-0.0030845
11.5		0.0471357	0.0540965	0.0514234		-0.026423	-0.0096211	-0.0103239						Data analyzed
12		0.0422966	0.0621705	0.0499032		-0.0376501	-0.0048987	-0.0111623						Sample size, column A	3
12.5		0.0234964	0.0621363	0.0421292		-0.0266869	0.00150068	-0.027089						Sample size, column B	3
13		0.0359629	0.0482839	0.0387976		-0.0223987	-0.0056675	-0.0018653
13.5		0.0314408	0.0537488	0.0436824		-0.0206784	0.012761	-0.0002792
14		0.0448356	0.0513177	0.0371895		-0.0271532	-0.0070306	-0.0065584
14.5		0.0328376	0.0603406	0.0297477		-0.016817	-0.0013645	-0.0160641
15		0.0370136	0.0530988	0.0364783		-0.0275555	-0.003374	-0.0080944
15.5		0.0320638	0.0651728	0.030946		-0.0180637	0.00227484	0.00211911
16		0.0363243	0.0508231	0.0395328		-0.02979	-0.0081904	0.00067314
16.5		0.026264	0.0621511	0.0289237		-0.0244734	-0.0024314	-0.0141035
17		0.0303462	0.0525136	0.0234277		-0.0338769	-0.0080264	-0.0160657
17.5		0.0342612	0.0646539	0.0409489		-0.0174468	-0.0231321	-0.0169253
18		0.0262885	0.0599968	0.00311718		-0.0231687	-0.0021499	-0.0025262
18.5		0.0219295	0.0578974	0.0243232		-0.0500987	-0.0057527	-0.0114451
19		0.0257267	0.0826206	0.0332193		-0.0162307	-0.0116853	0.00128103
19.5		0.0340955	0.0687811	0.0248728		-0.0422114	-0.0094805	-0.0042196
20		0.0281504	0.0678567	0.0249918		-0.0326716	-0.0118116	0.0161043
20.5		0.0131487	0.0664069	0.00353357		-0.0367501	-0.0090334	-0.000451
21		0.0338645	0.0596099	0.00094776		-0.0270819	-0.029509	-0.001256
21.5		0.0223147	0.0556719	0.00910695		-0.0430277	-0.0124764	-0.0022472
22		0.0264531	0.048974	0.013841		-0.028109	-0.0167337	0.010933
22.5		0.0225457	0.0505251	0.0185809		-0.0297467	-0.0185063	-0.007387
23		0.0236771	0.0512585	0.00707259		-0.0397548	-0.0001594	0.00732519
23.5		0.024119	0.0623913	0.00892807		-0.0426374	-0.0161942	0.00882353
24		0.0244599	0.036238	-0.0009596		-0.0372285	-0.0057592	0.00765447
24.5		0.0231081	0.0389653	-0.002998		-0.0448283	-0.0050381	0.0144334
25		0.023527	0.0386481	0.0090807		-0.0507419	0.00295515	-0.0024639
25.5		0.00562902	0.0334114	0.0145969		-0.0339919	-0.0015093	0.0102189
26		0.0302132	0.0559347	0.0161207		-0.0333029	-0.0207577	0.0203352
26.5		0.0101794	0.0337551	0.00076517		-0.0451377	-0.0095533	0.01787
27		0.00075814	0.0475062	0.0185636		-0.0422576	-0.0201659	0.0100865
27.5		0.00758919	0.0263633	0.014685		-0.057121	-0.023075	0.011214
28		0.0295533	0.0254761	0.00670458		-0.0479457	-0.0279049	0.0141461
28.5		0.0195701	0.0345519	0.00164436		-0.0448597	-0.0141834	0.00510797
29		0.0200733	0.0295837	0.00578634		-0.0480787	-0.0102968	0.0119659
29.5		0.01892	0.0186119	0.0171506		-0.0476104	-0.0089805	0.0143349
30		0.014686	0.0133141	0.00639322		-0.0508084	-0.0076761	0.014448
30.5		0.0116764	0.0275768	0.00748012		-0.0488556	-0.0083329	0.00395288
31		0.0241523	0.0122226	0.0066378		-0.0506283	-0.0124067	0.0133551
31.5		0.0150934	0.0329187	0.00641146		-0.0488746	-0.0160113	0.0147016
32		0.00481249	0.0297582	-0.0010289		-0.0399672	-0.014752	0.00160493
32.5		0.0103161	0.0339629	0.0228142		-0.0463212	-0.0205975	0.0100946
33		0.0164351	0.0114248	-4.296e-05		-0.0495392	-0.0224864	0.00669137
33.5		0.00719399	0.0288055	0.00337578		-0.0355321	-0.0062209	-0.0028145
34		0.0206072	0.0265545	0.0187833		-0.0439788	-0.0153968	0.010197
34.5		0.0115608	0.0125606	-0.0088534		-0.0443329	-0.0074101	0.00591178
35		0.0164327	0.00987601	0.0208369		-0.0493656	-0.0127774	-0.0053139

## Sheet: Figure 4d
Figure 4d
Time (min)		DMSO				YM
0		-0.0090066	-0.0135473	-0.012929		0.00709871	-0.002974	0.00582815
0.5		0.0210297	-0.0122215	0.00237635		0.00431265	0.0053072	-0.0076708
1		0.00404791	-0.0108029	0.00528285		0.0169812	-4.496e-05	-0.0012949
1.5		-0.0023184	0.00558712	0.00275935		-0.0010227	-0.0028417	-0.0009741
2		0.00409403	0.00830775	0.00987176		0.00122631	-0.0007122	-0.0026649
2.5		0.0130717	-0.0009496	0.00689162		-0.001169	0.00859848	0.0135146
3		-0.0138203	0.0111598	0.00046129		0.00709298	0.00178843	0.00121548
3.5		-0.0115866	0.00778565	-0.0130236		-0.0018588	0.00521506	-0.0075561
4		0.0036905	-0.0043451	-0.0047974		-0.0189237	-0.021195	-0.0031334
4.5		-0.009202	0.00902608	0.00310679		-0.0137375	0.0068587	0.00273604
5
5.5		0.406261	0.339172	0.340438		0.13932	0.120634	0.14787
6		0.370999	0.30884	0.36627		0.186951	0.147034	0.173794
6.5		0.292468	0.233184	0.275904		0.178744	0.159435	0.20122
7		0.239203	0.212992	0.252815		0.196453	0.158517	0.192315
7.5		0.225019	0.212428	0.248002		0.210521	0.158166	0.197135
8		0.22138	0.19938	0.249486		0.199474	0.166288	0.193038
8.5		0.200031	0.215803	0.237331		0.19264	0.170337	0.215928
9		0.198339	0.203752	0.225758		0.205006	0.174677	0.201044
9.5		0.200379	0.204339	0.213541		0.169387	0.175924	0.203569
10		0.207885	0.202049	0.224235		0.192828	0.168489	0.2202
10.5		0.199182	0.207001	0.209831		0.185204	0.161169	0.212532
11		0.183062	0.205454	0.205684		0.187599	0.154962	0.201357
11.5		0.206484	0.197383	0.216414		0.177288	0.150268	0.212759
12		0.186507	0.195548	0.199271		0.183107	0.151364	0.201926
12.5		0.175741	0.196317	0.19767		0.167518	0.157674	0.191317
13		0.183802	0.196977	0.195079		0.183246	0.149335	0.192789
13.5		0.188097	0.197682	0.208087		0.172723	0.129087	0.192447
14		0.187814	0.192675	0.194366		0.166033	0.152215	0.190184
14.5		0.182617	0.187405	0.187762		0.158714	0.132031	0.191877
15		0.159242	0.203813	0.192567		0.157959	0.137103	0.186993
15.5		0.179639	0.172825	0.183155		0.148464	0.142736	0.183585
16		0.189399	0.199978	0.180119		0.150237	0.133562	0.182255
16.5		0.175494	0.171401	0.1754		0.145895	0.150922	0.182456
17		0.170627	0.188608	0.18227		0.150563	0.134301	0.167686
17.5		0.172521	0.181055	0.182244		0.138721	0.141256	0.161109
18		0.16068	0.173668	0.173841		0.157925	0.140972	0.168138
18.5		0.155457	0.178038	0.16639		0.175621	0.150865	0.154928
19		0.159168	0.179386	0.167402		0.163442	0.138121	0.154474
19.5		0.164895	0.175318	0.158229		0.167416	0.148875	0.149318
20		0.175496	0.194026	0.169786		0.161023	0.132411	0.166331
20.5		0.164897	0.171538	0.154726		0.187759	0.137332	0.135861
21		0.159708	0.188509	0.161522		0.178413	0.145846	0.148687
21.5		0.160161	0.178634	0.157035		0.178166	0.150284	0.135691
22		0.159207	0.178731	0.175614		0.183099	0.140086	0.13301
22.5		0.153484	0.177142	0.161783		0.186279	0.164812	0.126316
23		0.150627	0.177012	0.147974		0.161125	0.139538	0.138717
23.5		0.160465	0.170977	0.146363		0.166492	0.171417	0.132247
24		0.159601	0.160892	0.146961		0.167569	0.150343	0.132975
24.5		0.159424	0.17377	0.157611		0.158827	0.130699	0.1307
25		0.153651	0.154444	0.141993		0.17055	0.144926	0.130649
25.5		0.138044	0.169776	0.139446		0.147016	0.151212	0.132121
26		0.146456	0.169066	0.147737		0.165792	0.148654	0.118834
26.5		0.153449	0.160936	0.156386		0.166455	0.149458	0.133483
27		0.14223	0.153463	0.133422		0.166015	0.147618	0.112575
27.5		0.129061	0.162628	0.138719		0.164493	0.143619	0.129174
28		0.153866	0.142499	0.148633		0.152959	0.142212	0.121455
28.5		0.140506	0.158507	0.139031		0.142506	0.14601	0.12029
29		0.144446	0.145444	0.13974		0.150253	0.143859	0.11476
29.5		0.131051	0.153349	0.135093		0.143993	0.151575	0.10652
30		0.14492	0.143575	0.138658		0.141729	0.146081	0.109124
30.5		0.132341	0.158523	0.135229		0.153753	0.132708	0.115414
31		0.142127	0.149516	0.116567		0.14736	0.141372	0.106764
31.5		0.14049	0.136972	0.141121		0.156826	0.134199	0.118004
32		0.127816	0.153248	0.13513		0.149732	0.146903	0.107032
32.5		0.14592	0.145001	0.122378		0.14228	0.135889	0.109747
33		0.130878	0.141615	0.131562		0.144199	0.140391	0.117154
33.5		0.127739	0.140683	0.122005		0.141025	0.129759	0.111275
34		0.140503	0.131713	0.118968		0.132064	0.141944	0.109671
34.5		0.135008	0.134547	0.123054		0.147892	0.141981	0.107269
35		0.131077	0.145982	0.14293		0.136098	0.13408	0.112739
Statistical analysis for 2-way RM ANOVA in Figure 4d
Two-way RM ANOVA	Matching: Stacked							Šídák's multiple comparisons test	Mean Diff.	95.00% CI of diff.	Below threshold?	Summary	Adjusted P Value
Assume sphericity?	Yes
Alpha	0.05							DMSO / YM
								Row 1	-0.01515	-0.06154 to 0.03125	No	ns	>0.9999
Source of Variation	% of total variation	P value	P value summary	Significant?				Row 2	0.003078	-0.04332 to 0.04948	No	ns	>0.9999
Time x Column Factor	6.542	<0.0001	****	Yes				Row 3	-0.005704	-0.05210 to 0.04069	No	ns	>0.9999
Time	87.58	<0.0001	****	Yes				Row 4	0.003622	-0.04277 to 0.05002	No	ns	>0.9999
Column Factor	1.941	0.0162	*	Yes				Row 5	0.008141	-0.03826 to 0.05454	No	ns	>0.9999
Subject	0.4869	<0.0001	****	Yes				Row 6	-0.0006434	-0.04704 to 0.04575	No	ns	>0.9999
								Row 7	-0.004099	-0.05050 to 0.04230	No	ns	>0.9999
ANOVA table	SS	DF	MS	F (DFn, DFd)	P value			Row 8	-0.004208	-0.05061 to 0.04219	No	ns	>0.9999
Time x Column Factor	0.1288	69	0.001866	F (69, 276) = 7.580	P<0.0001			Row 9	0.0126	-0.03380 to 0.05900	No	ns	>0.9999
Time	1.724	69	0.02498	F (69, 276) = 101.5	P<0.0001			Row 10	0.002358	-0.04404 to 0.04875	No	ns	>0.9999
Column Factor	0.03821	1	0.03821	F (1, 4) = 15.95	P=0.0162			Row 12	0.226	0.1796 to 0.2724	Yes	****	<0.0001
Subject	0.009584	4	0.002396	F (4, 276) = 9.733	P<0.0001			Row 13	0.1794	0.1330 to 0.2258	Yes	****	<0.0001
Residual	0.06795	276	0.0002462					Row 14	0.08739	0.04099 to 0.1338	Yes	****	<0.0001
								Row 15	0.05257	0.006178 to 0.09897	Yes	**	0.0095
Difference between column means								Row 16	0.03988	-0.006521 to 0.08627	No	ns	0.2238
Mean of DMSO	0.1522							Row 17	0.03715	-0.009249 to 0.08355	No	ns	0.3732
Mean of YM	0.1332							Row 18	0.02475	-0.02164 to 0.07115	No	ns	0.9936
Difference between means	0.01908							Row 19	0.01571	-0.03069 to 0.06210	No	ns	>0.9999
SE of difference	0.004777							Row 20	0.02313	-0.02327 to 0.06952	No	ns	0.9986
95% CI of difference	0.005812 to 0.03234							Row 21	0.01755	-0.02885 to 0.06395	No	ns	>0.9999
								Row 22	0.01904	-0.02736 to 0.06543	No	ns	>0.9999
Data summary								Row 23	0.01676	-0.02964 to 0.06316	No	ns	>0.9999
Number of columns (Column Factor)	2							Row 24	0.02666	-0.01974 to 0.07305	No	ns	0.9739
Number of rows (Time)	70							Row 25	0.01498	-0.03142 to 0.06137	No	ns	>0.9999
Number of subjects (Subject)	6							Row 26	0.01774	-0.02866 to 0.06414	No	ns	>0.9999
Number of missing values	0							Row 27	0.01683	-0.02957 to 0.06323	No	ns	>0.9999
								Row 28	0.0332	-0.01319 to 0.07960	No	ns	0.6565
								Row 29	0.02214	-0.02426 to 0.06854	No	ns	0.9996
								Row 30	0.02505	-0.02134 to 0.07145	No	ns	0.9917
								Row 31	0.02452	-0.02187 to 0.07092	No	ns	0.9947
								Row 32	0.02028	-0.02612 to 0.06668	No	ns	>0.9999
								Row 33	0.03448	-0.01192 to 0.08088	No	ns	0.5611
								Row 34	0.01434	-0.03206 to 0.06074	No	ns	>0.9999
								Row 35	0.02965	-0.01675 to 0.07605	No	ns	0.8806
								Row 36	0.03158	-0.01482 to 0.07797	No	ns	0.7709
								Row 37	0.01372	-0.03268 to 0.06012	No	ns	>0.9999
								Row 38	0.006157	-0.04024 to 0.05255	No	ns	>0.9999
								Row 39	0.01664	-0.02976 to 0.06304	No	ns	>0.9999
								Row 40	0.01094	-0.03545 to 0.05734	No	ns	>0.9999
								Row 41	0.02651	-0.01988 to 0.07291	No	ns	0.9762
								Row 42	0.01007	-0.03633 to 0.05647	No	ns	>0.9999
								Row 43	0.01226	-0.03413 to 0.05866	No	ns	>0.9999
								Row 44	0.01056	-0.03583 to 0.05696	No	ns	>0.9999
								Row 45	0.01912	-0.02728 to 0.06552	No	ns	>0.9999
								Row 46	0.005001	-0.04140 to 0.05140	No	ns	>0.9999
								Row 47	0.01208	-0.03432 to 0.05847	No	ns	>0.9999
								Row 48	0.00255	-0.04385 to 0.04895	No	ns	>0.9999
								Row 49	0.005522	-0.04087 to 0.05192	No	ns	>0.9999
								Row 50	0.02353	-0.02287 to 0.06992	No	ns	0.9979
								Row 51	0.001321	-0.04508 to 0.04772	No	ns	>0.9999
								Row 52	0.005639	-0.04076 to 0.05204	No	ns	>0.9999
								Row 53	0.009993	-0.03640 to 0.05639	No	ns	>0.9999
								Row 54	0.007125	-0.03927 to 0.05352	No	ns	>0.9999
								Row 55	0.0009691	-0.04543 to 0.04737	No	ns	>0.9999
								Row 56	-0.002293	-0.04869 to 0.04410	No	ns	>0.9999
								Row 57	0.009457	-0.03694 to 0.05585	No	ns	>0.9999
								Row 58	0.009746	-0.03665 to 0.05614	No	ns	>0.9999
								Row 59	0.006919	-0.03948 to 0.05332	No	ns	>0.9999
								Row 60	0.005802	-0.04059 to 0.05220	No	ns	>0.9999
								Row 61	0.01007	-0.03632 to 0.05647	No	ns	>0.9999
								Row 62	0.008073	-0.03832 to 0.05447	No	ns	>0.9999
								Row 63	0.004238	-0.04216 to 0.05063	No	ns	>0.9999
								Row 64	0.003184	-0.04321 to 0.04958	No	ns	>0.9999
								Row 65	0.004176	-0.04222 to 0.05057	No	ns	>0.9999
								Row 66	0.008461	-0.03794 to 0.05486	No	ns	>0.9999
								Row 67	0.0007701	-0.04563 to 0.04717	No	ns	>0.9999
								Row 68	0.00279	-0.04361 to 0.04919	No	ns	>0.9999
								Row 69	0.002501	-0.04390 to 0.04890	No	ns	>0.9999
								Row 70	-0.001511	-0.04791 to 0.04489	No	ns	>0.9999
								Row 71	0.01236	-0.03404 to 0.05875	No	ns	>0.9999

## Sheet: Figure 4f
Figure 4f
Time (min)		HEK293				Gαs/olf DKO
0		-0.0092193	-0.0541362	0.00665829		0.0113963	0.0175047	0.0100987
0.5		-0.003336	0.0194931	0.00768489		0.0138368	0.00810874	0.0228631
1		-0.0067649	-0.0211022	-0.0024712		-0.0091043	0.0149324	0.00840068
1.5		-0.0006225	-0.0080075	0.0108703		0.00725191	-0.0309635	-0.0043704
2		-0.0015635	-0.0275231	0.00596785		-0.0171714	0.0172499	-0.0065154
2.5		0.00345685	0.0129631	-0.0187227		-0.0179198	0.00376392	-0.0282229
3		0.00849888	-0.0045584	-0.0169227		0.00572565	-0.0130501	-0.0163394
3.5		0.014029	0.0183602	0.00404171		-0.0018678	-0.0212251	0.0105531
4		-0.0111559	0.0410932	-0.005555		0.00518269	-0.0113191	0.0107587
4.5		0.0066773	0.0234178	0.00844859		0.00266988	0.0149981	-0.0072264
5
7		0.197344	0.152378	0.15695		0.0149793	-0.004306	-0.0308086
7.5		0.215996	0.143107	0.218029		0.00072608	-0.0641129	-0.018266
8		0.231391	0.168174	0.212912		0.0130729	-0.0824497	-0.0362378
8.5		0.240607	0.155538	0.233652		0.00658249	0.00038678	-0.029177
9		0.275812	0.129212	0.229021		0.0112684	-0.0099451	-0.0326442
9.5		0.261865	0.139896	0.241847		0.0166325	-0.0394576	-0.0157184
10		0.29749	0.163978	0.250585		0.0217573	-0.0512973	-0.0199742
10.5		0.327811	0.157407	0.251125		0.014612	-0.0674581	-0.0266118
11		0.339637	0.193941	0.24947		0.00572112	-0.0515246	-0.0170105
11.5		0.318265	0.178857	0.272942		0.048819	-0.0108263	-0.0125517
12		0.30704	0.209271	0.254649		0.0230303	-0.0561018	-0.0135299
12.5		0.313034	0.212628	0.261804		0.0163883	-0.0435791	0.0168851
13		0.312805	0.233399	0.278915		0.022953	-0.0052992	-0.0152174
13.5		0.300786	0.219338	0.302741		0.00394422	-0.0484133	-0.0270356
14		0.278294	0.209768	0.296032		-0.0034308	-0.0229782	-0.0143885
14.5		0.294757	0.252133	0.28845		0.0125921	-0.0448202	-0.0237097
15		0.284535	0.248681	0.296876		0.0286739	-0.0429464	-0.0188837
15.5		0.29417	0.236082	0.27872		0.0130821	-0.0616933	-0.0333214
16		0.295313	0.244306	0.27999		0.0149859	-0.0254774	-0.0040204
16.5		0.301118	0.26089	0.290237		0.0176769	0.0132475	2.0157e-05
17		0.282588	0.283987	0.329769		-0.0098452	-0.059147	-0.0224794
17.5		0.27856	0.298938	0.30981		0.00458314	-0.0407578	-0.0017744
18		0.292215	0.270102	0.318223		-0.0085845	-0.0758445	-0.0082265
18.5		0.277961	0.293737	0.29694		0.0175281	-0.0616031	-0.0478534
19		0.255934	0.253271	0.29591		-0.006379	-0.007338	-0.0200018
19.5		0.280852	0.280321	0.328189		-0.0034233	-0.0287425	-0.0402769
20		0.275287	0.299743	0.297006		-0.0140967	-0.0164845	-0.0428154
20.5		0.29519	0.284963	0.277915		0.00441879	-0.043638	-0.0162572
21		0.267285	0.268418	0.311206		-0.0070655	-0.0103833	-0.0676657
21.5		0.260394	0.267738	0.312233		-0.0078924	-0.0089003	-0.039758
22		0.290694	0.287332	0.297435		-0.0139742	-0.0668182	-0.0386564
22.5		0.276932	0.321077	0.284991		-0.0029232	-0.0171543	-0.0004463
23		0.267578	0.269006	0.296826		-0.0126986	-0.0213742	-0.0309308
23.5		0.276084	0.288536	0.281636		0.00267037	-0.0154751	-0.0347298
24		0.285443	0.286365	0.283559		0.0102211	-0.0597595	-0.0349169
24.5		0.250628	0.268646	0.282065		-0.016366	-0.0246194	-0.0333013
25		0.27058	0.315742	0.287251		0.00278344	-0.0173066	-0.0226874
25.5		0.252908	0.293945	0.303045		-0.0095072	-0.020847	-0.0460874
26		0.254271	0.263951	0.279756		-0.0284598	-0.0640413	-0.0243191
26.5		0.260357	0.25941	0.302547		-0.0100594	-0.0262972	-0.0046493
27		0.254694	0.274571	0.300807		-0.004242	-0.0451797	-0.0352451
27.5		0.262548	0.252544	0.265789		0.00680418	-0.0328997	0.00113585
28		0.242206	0.243203	0.279258		-0.010438	0.00443128	0.0116989
28.5		0.265227	0.249828	0.283305		-0.0255532	-0.0233701	-0.0033606
29		0.278129	0.236677	0.263793		-0.0045027	-0.0623777	-0.0035555
29.5		0.237558	0.252177	0.2535		0.00516182	-0.002193	-0.0246041
30		0.245812	0.228057	0.247625		-0.012603	-0.0362302	-0.0032251
30.5		0.233023	0.249153	0.248769		-0.0212835	-0.0644723	-0.0282614
31		0.242466	0.236915	0.278265		-0.0249754	-0.0295209	0.0104686
31.5		0.238633	0.251528	0.23796		-0.00929	-0.0212298	0.0154626
32		0.26327	0.259513	0.275975		0.00059504	-0.0170095	-0.0232775
32.5		0.241152	0.213963	0.247501		-0.0067304	-0.0164556	-0.0299466
33		0.246373	0.254955	0.261552		-0.0178205	-0.0298603	-0.0071175
33.5		0.258662	0.235227	0.258503		-0.0152867	-0.0627701	-0.0116934
34		0.239085	0.260357	0.246679		-0.0043346	0.00941827	-0.0009316
34.5		0.233586	0.2581	0.242228		-0.0086558	-0.0388119	0.0120408
35		0.25364	0.246369	0.240465		-0.0104471	-0.0562272	-0.0073428

## Sheet: Figure 4g
Figure 4g
Left													Right			t test
Time (min)		DMSO					YM						DMSO	YM		Column B	YM
		-0.059415	0.0239383	0.0245834	0.0344496		-0.0338621	-0.0201978	0.00854434	-0.0174316			0.2286	-0.9521		vs.	vs.
0		0.0200247	0.0032677	-0.004285	0.00614924		0.0292121	-0.0129311	0.0235456	-0.0311342			-1.948	-1.701		Column A	DMSO
0.5		-0.0022525	0.0140534	0.0273694	-0.0108159		0.0103824	-0.0105982	0.00191787	-0.0049216			-0.3804	-0.8202
1		0.0344804	0.0206331	0.0061838	0.0245868		0.0318955	-0.0122831	-0.0157786	-0.0201098			-0.3174	-0.6428		Unpaired t test
1.5		0.0116097	-0.0216818	-0.0080901	-0.0358435		0.0169476	0.00622428	-0.0172934	-0.0171002						P value	0.4477
2		0.0260634	-0.0069204	-0.0048809	0.0154959		-0.0118277	-0.0199935	0.0114278	0.0568735						P value summary	ns
2.5		-0.0190199	0.00591268	-0.0299621	-0.0076769		-0.0103167	0.00443137	-0.0186981	-0.0289343						Significantly different (P < 0.05)?	No
3		0.014778	-0.0348886	-0.0040356	-0.0495344		0.00219495	0.00242572	0.00851439	0.0422617						One- or two-tailed P value?	Two-tailed
3.5		-0.0704875	0.00033213	0.00458573	0.0162315		-0.000888	0.0354347	-0.0013601	0.0145567						t, df	t=0.8121, df=6
4		0.0442186	-0.0046466	-0.0114685	0.00695782		-0.0337381	0.0274875	-0.0008198	0.00593981
4.5																How large is the effect?
5		-0.0328716	-0.07447	-0.0087828	0.0207552		-0.0096652	-0.0825539	0.00383178	-0.064263						Mean of column A	-0.6043
7		-0.0617867	-0.0613238	-0.0840793	0.0467564		-0.0085609	-0.0652916	-0.0601579	-0.0186154						Mean of column B	-1.029
7.5		0.0138851	-0.0495416	-0.012041	0.0610808		0.00352045	-0.0394433	0.0132724	-0.0589611						Difference between means (B - A) ± SEM	-0.4247 ± 0.5230
8		-0.0276162	-0.0401567	0.0359562	0.0330831		-0.019649	-0.0716038	-0.0295674	-0.0189765						95% confidence interval	-1.704 to 0.8549
8.5		-0.0046385	-0.0600966	-0.000935	0.0241363		-0.0161852	-0.0834097	0.00841894	-0.0059601						R squared (eta squared)	0.09904
9		0.0207152	-0.0492799	-0.0655826	0.0276209		-0.0071718	-0.0673762	-0.0119833	-0.0129064
9.5		-0.0396205	-0.0589028	-0.0004298	0.013004		0.00087175	-0.0599404	-0.0246933	-0.0276066						F test to compare variances
10		-0.005902	-0.0837124	-0.0175188	0.0209112		-0.0591603	-0.0453816	0.00252751	0.0120271						F, DFn, Dfd	4.047, 3, 3
10.5		0.00051174	-0.0797471	-0.000669	0.0491234		-0.0006992	-0.0649845	0.00263939	-0.0450196						P value	0.281
11		0.0023875	-0.0625061	-0.0035988	0.0580494		-0.0303488	-0.062663	-0.0241807	0.0308315						P value summary	ns
11.5		0.0307093	-0.0878997	-7.862e-05	0.083145		-0.0204717	-0.0597366	0.00360636	0.0111313						Significantly different (P < 0.05)?	No
12		-0.0064839	-0.0936972	0.0119077	0.00641712		-0.0325885	-0.040492	-0.0207596	-0.0306747
12.5		-0.0440829	-0.0734608	-0.0327671	-0.0239997		-0.084689	-0.0628895	-0.0084154	0.0398433						Data analyzed
13		0.00789202	-0.0965322	-0.0017792	-0.0028506		-0.0250278	-0.0553179	-0.0322046	-0.0123168						Sample size, column A	4
13.5		-0.057317	-0.0621785	-0.0312633	-0.0015054		-0.033098	-0.0673077	0.0346795	-0.0019591						Sample size, column B	4
14		0.0372623	-0.0891811	-0.0216256	-0.0104315		-0.0267976	-0.048379	0.0194222	-0.0182332
14.5		0.015685	-0.0780492	-0.0131133	-0.0043958		-0.0482387	-0.0546424	-0.0038302	0.0049637
15		-0.0020373	-0.0811073	-0.018211	0.0124348		-0.0858191	-0.0623766	-0.0486712	-0.0215694
15.5		-0.0422191	-0.0896357	-0.0065221	0.0473443		-0.0179942	-0.0393889	-0.0101195	-0.0126051
16		0.0213622	-0.111144	-0.0039135	-0.015977		-0.0400403	-0.0749502	-0.0627668	-0.0575723
16.5		-0.0268584	-0.103648	0.00866077	0.0313499		-0.0707449	-0.0610228	0.0378619	-0.0470023
17		-0.0015949	-0.104109	0.038558	-0.0246948		-0.0382925	-0.0586018	-0.0407597	-0.0146214
17.5		0.0228553	-0.113241	-0.0240029	-0.0019533		-0.112401	-0.0826224	-0.0394685	-0.0167308
18		-0.0347598	-0.083958	0.0234029	-0.019057		-0.0414923	-0.059946	-0.0397007	-0.0236538
18.5		-0.0053291	-0.0749791	-0.0402953	-0.0488116		-0.11012	-0.0531128	-0.0612593	-0.0061949
19		0.0251132	-0.0946118	-0.026817	-0.0444701		-0.0376454	-0.062662	-0.0772641	0.0161448
19.5		0.037993	-0.107935	-0.0198035	-0.0492741		-0.044472	-0.0609712	-0.0379201	-0.0622424
20		-0.0164114	-0.0640359	0.00129963	-0.0144526		-0.0957076	-0.0584228	-0.0371841	-0.0302166
20.5		0.0474021	-0.0711563	-0.0448916	-0.0337722		-0.0854506	-0.0786425	-0.0555473	-0.050274
21		-0.0236615	-0.081052	-0.0149802	-0.0283151		-0.0248805	-0.0375687	0.0632317	-0.0307748
21.5		-0.0337883	-0.10142	-0.0158096	-0.019567		-0.0751647	-0.0312651	-0.069699	-0.0138525
22		0.0521069	-0.0919125	0.0267153	-0.0660896		-0.0707775	-0.0844681	-0.0169382	-0.0269548
22.5		-0.0048891	-0.0692308	0.00685635	0.00566759		-0.0324886	-0.0447522	0.0117086	-0.0365841
23		0.00655148	-0.0587195	-0.0439281	-0.0303869		-0.0885913	-0.0683979	-0.0014376	-0.02267
23.5		0.0235194	-0.0701866	0.00721096	0.0130112		-0.0685413	-0.0918798	-0.043607	0.0161726
24		-0.0160878	-0.0510395	-0.0085982	-0.0205878		-0.0260232	-0.0657765	-0.0031112	-0.0573955
24.5		-0.0202438	-0.0497547	0.00388791	-0.0385825		-0.0473847	-0.0399181	-0.0448962	0.0250328
25		0.0252276	-0.0545731	0.0139917	-0.0604954		-0.0275118	-0.0761133	0.00061577	-0.025305
25.5		0.0242708	-0.0386436	0.00214661	-0.0221464		-0.0744308	-0.0692229	-0.0294532	-0.0135177
26		0.0140231	-0.0547069	-0.0076262	-0.0123305		-0.0291693	-0.0492702	-0.06871	-0.0308496
26.5		0.0222992	-0.0490794	0.00710535	-0.0203307		-0.0216631	-0.0669483	-0.103882	-0.0416761
27		-0.0023068	-0.0512978	-0.0397215	-0.0443671		-0.0268428	-0.0394435	-0.0627432	-0.0638102
27.5		0.0519001	-0.0716623	0.028648	-0.0709997		-0.0414276	-0.0624846	-0.0751237	-0.0309649
28		-0.0533951	-0.0820296	-0.0107183	-0.0357958		-0.0499795	-0.0730475	-0.0243434	-0.0438792
28.5		0.0248525	-0.0299294	-0.0242785	-0.0132249		-0.0282923	-0.0681759	-0.0640203	0.015091
29		0.0219567	-0.0507504	-0.032565	-0.0282517		-0.0085698	-0.112403	-0.0157182	0.00158034
29.5		0.0356395	-0.0467547	-0.0607889	-0.0324757		-0.0124062	-0.0687363	-0.0798527	-0.0177194
30		0.027591	-0.0438297	-0.0049551	-0.0278474		0.00846124	-0.0890708	-0.0396375	-0.0204768
30.5		0.0390851	-0.0413235	-0.0169848	-0.0449102		0.00062458	-0.0401428	-0.0364598	-0.0365112
31		0.0499651	-0.0650611	-0.0492293	-0.0432698		-0.0180767	-0.0512518	-0.0316208	-0.0454213
31.5		0.0489741	-0.0642477	-0.0536155	-0.0211069		0.0137093	-0.0671201	-0.0273431	-0.0598015
32		0.0283271	-0.0646357	-0.0151713	-0.0190661		0.0218724	-0.0483825	-0.0703351	-0.040642
32.5		0.0492641	-0.0559668	-0.0345036	-0.103179		0.0139825	-0.0504792	-0.0447494	-0.0452616
33		0.0631242	-0.0520452	0.0001867	-0.0438684		-0.0018193	-0.0337642	-0.0599951	-0.0585341
33.5		0.0346325	-0.037922	0.00489677	-0.0186223		0.0209889	-0.0383213	0.00972416	-0.0224109
34		0.063289	-0.0708531	-0.0635709	-0.0310938		-0.0259474	-0.0585738	-0.0744789	-0.0234046
34.5		0.0279074	-0.0674018	-0.0129141	0.0292746		0.0126049	-0.0625103	-0.0344752	-0.0458749
35

[truncated: 38 more sheets: Figure 4h, Figure 5b, Figure 5c, Figure 5e, Figure 5f, Figure 6c, Figure 6d, Supplementary Figure 1b, Supplementary Figure 1c, Supplementary Figure 2a, Supplementary Figure 2b, Supplementary Figure 3a, Supplementary Figure 3b, Supplementary Figure 3c, Supplementary Figure 3d, Supplementary Figure 3e, Supplementary Figure 4a, Supplementary Figure 4b, Supplementary Figure 5b top, Supplementary Figure 5b Bottom …]
